# Supplementary material for: New genera and species of Neotropical Exosternini (Coleoptera, Histeridae)
Source: Zookeys. 2014 Feb 18;(381):11–78. doi: 10.3897/zookeys.381.6772 (PMC3950425; doi:10.3897/zookeys.381.6772)
Supplement: XML Treatment for Conocassis minor [file zookeys.381.6772-treatment2.xml]

<!DOCTYPE tp:taxon-treatment
  PUBLIC "-//TaxonX//DTD Taxonomic Treatment Publishing DTD v0 20100105//EN" "tax-treatment-NSO.dtd">
<tp:taxon-treatment xmlns:tp="http://www.plazi.org/taxpub"><tp:treatment-meta><mixed-citation publication-type="journal"><person-group><name><surname>Caterino</surname><given-names>Michael S.</given-names></name><name><surname>Tishechkin</surname><given-names>Alexey K.</given-names></name></person-group><article-title>New genera and species of Neotropical Exosternini (Coleoptera, Histeridae)</article-title><source>Zookeys</source><day>18</day><month>2</month><year>2014</year><volume>2014</volume><issue>381</issue><fpage>11</fpage><lpage>78</lpage><pub-id pub-id-type="doi">10.3897/zookeys.381.6772</pub-id></mixed-citation></tp:treatment-meta><tp:nomenclature><tp:taxon-name>
                        <tp:taxon-name-part taxon-name-part-type="genus">Conocassis</tp:taxon-name-part>
                        <tp:taxon-name-part taxon-name-part-type="species">minor</tp:taxon-name-part>
                        <object-id xmlns:xlink="http://www.w3.org/1999/xlink" content-type="zoobank" xlink:type="simple">http://zoobank.org/27475A8C-6617-4B8C-BABF-C099F0CF575D</object-id>
                        <object-id xmlns:xlink="http://www.w3.org/1999/xlink" xlink:type="simple">http://species-id.net/wiki/Conocassis_minor</object-id>
                    </tp:taxon-name><tp:taxon-status xmlns:xlink="http://www.w3.org/1999/xlink" xlink:type="simple">sp. n.</tp:taxon-status><xref ref-type="fig" rid="F1">Figs 1A</xref><xref ref-type="fig" rid="F3">, 3A, C, E</xref><xref ref-type="fig" rid="F4">, 4A–F</xref><xref ref-type="fig" rid="F1m">, Map 1</xref></tp:nomenclature><tp:treatment-sec sec-type="Type locality"><title>Type locality.</title><p>BRAZIL: Distrito Federal, Reserve IBGE [<named-content xmlns:xlink="http://www.w3.org/1999/xlink" content-type="dwc:verbatimCoordinates" xlink:type="simple">15.95°S, 47.88°W</named-content>].</p><fig id="F1m" position="float" orientation="portrait"><label>Map 1.</label><caption><p>Specimen records of <italic><tp:taxon-name>Conocassis</tp:taxon-name></italic> spp., <italic><tp:taxon-name>Enkyosoma rockwelli</tp:taxon-name></italic>, and <italic><tp:taxon-name>Pluricosta onthophiloides</tp:taxon-name></italic>.</p></caption><graphic xmlns:xlink="http://www.w3.org/1999/xlink" xlink:href="ZooKeys-381-011-g002.jpg" position="float" orientation="portrait" xlink:type="simple"/></fig></tp:treatment-sec><tp:treatment-sec sec-type="Type material"><title>Type material.</title><p><bold>Holotype male:</bold> “<bold>BRASIL:</bold> <bold>Dist. Federal</bold>, Brasilia, Res. Ecol. de IBGE, <named-content xmlns:xlink="http://www.w3.org/1999/xlink" content-type="dwc:verbatimCoordinates" xlink:type="simple">15°5.5'S, 47°53'W</named-content>, Lin. 1, Pto. 3. Armad. janela, area queimada. 20.i.1998” / “Caterino/Tishechkin <tp:taxon-name>Exosternini</tp:taxon-name> Voucher EXO-00099” (UFPR). <bold>Paratypes</bold> (2): same data as type (CHND, FMNH).</p><p>Other material: <bold>BRAZIL:</bold> <bold>Mato Grosso do Sul</bold>, cerradão fragment nr. Selviria, <named-content xmlns:xlink="http://www.w3.org/1999/xlink" content-type="dwc:verbatimCoordinates" xlink:type="simple">20.3354°S, 51.4095°W</named-content>, flight intercept trap [FIT], 30.xi-3.xii.2011, M.S. Caterino &amp; A.K. Tishechkin, DNA extraction #MSC-2273, voucher EXO-00932 (MSCC).</p></tp:treatment-sec><tp:treatment-sec sec-type="Diagnostic description"><title>Diagnostic description.</title><p>Length: 1.6–1.7 mm, width: 1.1–1.2 mm; as in generic description, with the following specific characters: body rufescent; frontal stria extending only to base of epistoma; apical margin of epistoma deeply emarginate; side of pronotal process with two longitudinal creases, neither deeply invaginated; pronotal disk lacking basolateral carina; pronotal process more or less evenly rounded in lateral profile; pronotal disk very finely alutaceous behind median process; all elytral <!--PageBreak-->striae rather weakly carinate; median elytral interval shallowly depressed in basal half, texture of median interval finely granular throughout; no trace of 5<sup>th</sup> dorsal stria present in median interval; texture of outer intervals finely granulate basally, smoother apically; epipleural margin granulate but not strigose; presternal suture not impressed across middle, carinal striae only vaguely extended to sides; protibiae slightly narrowed in apical half, apex rounded; protibial spurs inconspicuous; abdominal ventrites 2-4 faintly and shallowly punctate at sides; propygidium moderately convex, slightly shorter than pygidium along midline; propygidial punctures elongate, only moderately deep, more so at sides, punctures faintly alutaceous within; pygidium finely strigose in basal third, finely punctate apically; male genitalia (<xref ref-type="fig" rid="F4">Fig. 4A–F</xref>) as for generic description except tegmen widest just distad midpoint, ventral curvature rather even in apical half.</p></tp:treatment-sec><tp:treatment-sec sec-type="Remarks"><title>Remarks.</title><p>This species is easily distinguished from the other three species in this genus. It is distinctly smaller and paler in color, and generally has the dorsal sculpturing less exaggerated (<xref ref-type="fig" rid="F1">Fig. 1A</xref>). The elytral striae are rather simply carinate, and the lateral creases on the sides of the pronotal process are not at all invaginated as they are in the following three species.</p></tp:treatment-sec><tp:treatment-sec sec-type="Etymology"><title>Etymology.</title><p>This species name refers to the fact that it is the smallest known member of the genus.</p><!--PageBreak--></tp:treatment-sec><tp:treatment-sec><!--Section generated to contain objects referenced in tp:taxon-treatment.--><fig id="F1" position="float" orientation="portrait"><label>Figure 1.</label><caption><p><italic><tp:taxon-name>Conocassis</tp:taxon-name></italic> spp. dorsal habitus. <bold>A</bold> <italic><tp:taxon-name>Conocassis minor</tp:taxon-name></italic> <bold>B</bold> <italic><tp:taxon-name>Conocassis dromedaria</tp:taxon-name></italic> <bold>C</bold> <italic><tp:taxon-name>Conocassis trisulcata</tp:taxon-name></italic> <bold>D</bold> <italic><tp:taxon-name>Conocassis invaginata</tp:taxon-name></italic>.</p></caption><graphic xmlns:xlink="http://www.w3.org/1999/xlink" xlink:href="ZooKeys-381-011-g001.jpg" position="float" orientation="portrait" xlink:type="simple"/></fig><fig id="F3" position="float" orientation="portrait"><label>Figure 3.</label><caption><p><italic><tp:taxon-name>Conocassis</tp:taxon-name></italic> spp. <bold>A</bold> <italic><tp:taxon-name>Conocassis minor</tp:taxon-name></italic>, ventral view <bold>B</bold> <italic><tp:taxon-name>Conocassis trisulcata</tp:taxon-name></italic>, ventral view <bold>C</bold> <italic><tp:taxon-name>Conocassis minor</tp:taxon-name></italic>, anterior view <bold>D</bold> <italic><tp:taxon-name>Conocassis trisulcata</tp:taxon-name></italic>, anterior view <bold>E</bold> <italic><tp:taxon-name>Conocassis minor</tp:taxon-name></italic>, posterior view of pygidia <bold>F</bold> <italic><tp:taxon-name>Conocassis trisulcata</tp:taxon-name></italic>, posterior view of pygidia.</p></caption><graphic xmlns:xlink="http://www.w3.org/1999/xlink" xlink:href="ZooKeys-381-011-g004.jpg" position="float" orientation="portrait" xlink:type="simple"/></fig><fig id="F4" position="float" orientation="portrait"><label>Figure 4.</label><caption><p><italic><tp:taxon-name>Conocassis</tp:taxon-name></italic> spp., male genitalia. <bold>A-F</bold> <italic><tp:taxon-name>Conocassis minor</tp:taxon-name></italic> <bold>A</bold> 8<sup>th</sup> tergite <bold>B</bold> 8<sup>th</sup> sternite <bold>C</bold> 9<sup>th</sup> and 10<sup>th</sup> tergites <bold>D</bold> 9<sup>th</sup> sternite <bold>E</bold> Aedeagus, dorsal view <bold>F</bold> Aedeagus, lateral view <bold>G–H</bold> <italic><tp:taxon-name>Conocassis dromedaria</tp:taxon-name></italic> <bold>G</bold> Aedeagus, dorsal view <bold>H</bold> Aedeagus, lateral view.</p></caption><graphic xmlns:xlink="http://www.w3.org/1999/xlink" xlink:href="ZooKeys-381-011-g005.jpg" position="float" orientation="portrait" xlink:type="simple"/></fig></tp:treatment-sec></tp:taxon-treatment>
