# Supplementary material for: New genera and species of Neotropical Exosternini (Coleoptera, Histeridae)
Source: Zookeys. 2014 Feb 18;(381):11–78. doi: 10.3897/zookeys.381.6772 (PMC3950425; doi:10.3897/zookeys.381.6772)
Supplement: XML Treatment for Conocassis dromedaria [file zookeys.381.6772-treatment3.xml]

<!DOCTYPE tp:taxon-treatment
  PUBLIC "-//TaxonX//DTD Taxonomic Treatment Publishing DTD v0 20100105//EN" "tax-treatment-NSO.dtd">
<tp:taxon-treatment xmlns:tp="http://www.plazi.org/taxpub"><tp:treatment-meta><mixed-citation publication-type="journal"><person-group><name><surname>Caterino</surname><given-names>Michael S.</given-names></name><name><surname>Tishechkin</surname><given-names>Alexey K.</given-names></name></person-group><article-title>New genera and species of Neotropical Exosternini (Coleoptera, Histeridae)</article-title><source>Zookeys</source><day>18</day><month>2</month><year>2014</year><volume>2014</volume><issue>381</issue><fpage>11</fpage><lpage>78</lpage><pub-id pub-id-type="doi">10.3897/zookeys.381.6772</pub-id></mixed-citation></tp:treatment-meta><tp:nomenclature><tp:taxon-name>
                        <tp:taxon-name-part taxon-name-part-type="genus">Conocassis</tp:taxon-name-part>
                        <tp:taxon-name-part taxon-name-part-type="species">dromedaria</tp:taxon-name-part>
                        <object-id xmlns:xlink="http://www.w3.org/1999/xlink" content-type="zoobank" xlink:type="simple">http://zoobank.org/95C4F58A-408D-4946-B12D-B943DF5136C7</object-id>
                        <object-id xmlns:xlink="http://www.w3.org/1999/xlink" xlink:type="simple">http://species-id.net/wiki/Conocassis_dromedaria</object-id>
                    </tp:taxon-name><tp:taxon-status xmlns:xlink="http://www.w3.org/1999/xlink" xlink:type="simple">sp. n.</tp:taxon-status><xref ref-type="fig" rid="F1">Figs 1B</xref><xref ref-type="fig" rid="F2">, 2A</xref><xref ref-type="fig" rid="F4">, 4G–H</xref><xref ref-type="fig" rid="F1m">, Map 1</xref></tp:nomenclature><tp:treatment-sec sec-type="Type locality"><title>Type locality.</title><p>SURINAME: Sipaliwini, upper Palumeu River [<named-content xmlns:xlink="http://www.w3.org/1999/xlink" content-type="dwc:verbatimCoordinates" xlink:type="simple">2.4770°N, 55.6294°W</named-content>].</p></tp:treatment-sec><tp:treatment-sec sec-type="Type material"><title>Type material.</title><p><bold>Holotype male:</bold> “<bold>SURINAME:</bold> <bold>Sipaliwini</bold>, CI-RAP Survey camp 1, upper Palumeu, 225m, <named-content xmlns:xlink="http://www.w3.org/1999/xlink" content-type="dwc:verbatimCoordinates" xlink:type="simple">2.47700°N, 55.62941°W</named-content>, Flight intercept. 10–16.iii.2012, A.E.Z. Short, SR12-0310-TN1” / “Caterino/Tishechkin <tp:taxon-name>Exosternini</tp:taxon-name> Voucher EXO-03047” (NZCS).</p><!--PageBreak--></tp:treatment-sec><tp:treatment-sec sec-type="Diagnostic description"><title>Diagnostic description.</title><p>Length: 1.9 mm, width: 1.4 mm; as for generic description, with the following specific characters: body rufobrunneus; frontal stria extending only onto base of epistoma; side of pronotal process with two distinct creases, the lowermost narrowly, deeply invaginated; pronotal disk lacking carina extending anterad from basolateral corner; pronotal process rather evenly rounded from base to apex in lateral profile; pronotal disk very finely alutaceous behind median process; median elytral interval strongly depressed in basal half, the 4<sup>th</sup> dorsal stria strongly elevated and displaced laterad, texture of median interval finely granular throughout; texture of outer intervals finely alutaceous basally, becoming smooth posteriorly; epipleural margin granulate but not strigose; no trace of 5<sup>th</sup> dorsal stria present; presternal suture deeply impressed, especially at middle; abdominal ventrites 2-4 with sparse, oblique strigae at sides; propygidium strongly convex, about as long as pygidium along midline; propygidial punctures very elongate, coarse and deep, especially at sides, alutaceous within; pygidium strigose in basolateral corners, becoming simply, finely punctate apicomedially; male genitalia (<xref ref-type="fig" rid="F4">Fig. 4G–H</xref>) as for generic description except tegmen widest just basad midpoint, apices long and narrow, ventral curvature moderate to near apex where it is abruptly bent ventrad.</p></tp:treatment-sec><tp:treatment-sec sec-type="Remarks"><title>Remarks.</title><p>This species and the following two are very similar, closely related, and difficult to separate. All are larger, darker, and more strongly sculptured than <!--PageBreak--><italic><tp:taxon-name>Conocassis minor</tp:taxon-name></italic>, and can easily be separated from it. However, differences among them are more subtle. <italic><tp:taxon-name>Conocassis dromedaria</tp:taxon-name></italic> and <italic><tp:taxon-name>Conocassis invaginata</tp:taxon-name></italic> appear most similar, with the strong basal depression in the median elytral interval (<xref ref-type="fig" rid="F1">Fig. 1B, D</xref>), and the 4<sup>th</sup> stria very strongly elevated and displaced laterad. These two can be separated by the narrowly open lower pronotal invagination, and poorly developed upper pronotal invagination of <italic><tp:taxon-name>Conocassis dromedaria</tp:taxon-name></italic> (<xref ref-type="fig" rid="F2">Fig. 2A</xref>). This species also lacks a basolateral carina on the pronotal disk that the other two share. The more completely granulate elytral intervals of <italic><tp:taxon-name>Conocassis invaginata</tp:taxon-name></italic> (<xref ref-type="fig" rid="F1">Fig. 1D</xref>) also set it apart from both the others, in which the intervals are distinctly smoother apically. With <italic><tp:taxon-name>Conocassis dromedaria</tp:taxon-name></italic> and <italic><tp:taxon-name>Conocassis trisulcata</tp:taxon-name></italic> represented only by single specimens, and only <italic><tp:taxon-name>Conocassis dromedaria</tp:taxon-name></italic> represented by a male, their status will have to be reassessed later in light of more material.</p></tp:treatment-sec><tp:treatment-sec sec-type="Etymology"><title>Etymology.</title><p>This species is named for the camel-like hump on the pronotum, from the specific name of the one-humped dromedary.</p><!--PageBreak--></tp:treatment-sec><tp:treatment-sec><!--Section generated to contain objects referenced in tp:taxon-treatment.--><fig id="F1" position="float" orientation="portrait"><label>Figure 1.</label><caption><p><italic><tp:taxon-name>Conocassis</tp:taxon-name></italic> spp. dorsal habitus. <bold>A</bold> <italic><tp:taxon-name>Conocassis minor</tp:taxon-name></italic> <bold>B</bold> <italic><tp:taxon-name>Conocassis dromedaria</tp:taxon-name></italic> <bold>C</bold> <italic><tp:taxon-name>Conocassis trisulcata</tp:taxon-name></italic> <bold>D</bold> <italic><tp:taxon-name>Conocassis invaginata</tp:taxon-name></italic>.</p></caption><graphic xmlns:xlink="http://www.w3.org/1999/xlink" xlink:href="ZooKeys-381-011-g001.jpg" position="float" orientation="portrait" xlink:type="simple"/></fig><fig id="F2" position="float" orientation="portrait"><label>Figure 2.</label><caption><p><italic><tp:taxon-name>Conocassis</tp:taxon-name></italic> spp., lateral view of pronotum. <bold>A</bold> <italic><tp:taxon-name>Conocassis dromedaria</tp:taxon-name></italic> <bold>B</bold> <italic><tp:taxon-name>Conocassis trisulcata</tp:taxon-name></italic> <bold>C</bold> <italic><tp:taxon-name>Conocassis invaginata</tp:taxon-name></italic>.</p></caption><graphic xmlns:xlink="http://www.w3.org/1999/xlink" xlink:href="ZooKeys-381-011-g003.jpg" position="float" orientation="portrait" xlink:type="simple"/></fig><fig id="F4" position="float" orientation="portrait"><label>Figure 4.</label><caption><p><italic><tp:taxon-name>Conocassis</tp:taxon-name></italic> spp., male genitalia. <bold>A-F</bold> <italic><tp:taxon-name>Conocassis minor</tp:taxon-name></italic> <bold>A</bold> 8<sup>th</sup> tergite <bold>B</bold> 8<sup>th</sup> sternite <bold>C</bold> 9<sup>th</sup> and 10<sup>th</sup> tergites <bold>D</bold> 9<sup>th</sup> sternite <bold>E</bold> Aedeagus, dorsal view <bold>F</bold> Aedeagus, lateral view <bold>G–H</bold> <italic><tp:taxon-name>Conocassis dromedaria</tp:taxon-name></italic> <bold>G</bold> Aedeagus, dorsal view <bold>H</bold> Aedeagus, lateral view.</p></caption><graphic xmlns:xlink="http://www.w3.org/1999/xlink" xlink:href="ZooKeys-381-011-g005.jpg" position="float" orientation="portrait" xlink:type="simple"/></fig><fig id="F1m" position="float" orientation="portrait"><label>Map 1.</label><caption><p>Specimen records of <italic><tp:taxon-name>Conocassis</tp:taxon-name></italic> spp., <italic><tp:taxon-name>Enkyosoma rockwelli</tp:taxon-name></italic>, and <italic><tp:taxon-name>Pluricosta onthophiloides</tp:taxon-name></italic>.</p></caption><graphic xmlns:xlink="http://www.w3.org/1999/xlink" xlink:href="ZooKeys-381-011-g002.jpg" position="float" orientation="portrait" xlink:type="simple"/></fig></tp:treatment-sec></tp:taxon-treatment>
