# Supplementary material for: New genera and species of Neotropical Exosternini (Coleoptera, Histeridae)
Source: Zookeys. 2014 Feb 18;(381):11–78. doi: 10.3897/zookeys.381.6772 (PMC3950425; doi:10.3897/zookeys.381.6772)
Supplement: XML Treatment for Conocassis trisulcata [file zookeys.381.6772-treatment4.xml]

<!DOCTYPE tp:taxon-treatment
  PUBLIC "-//TaxonX//DTD Taxonomic Treatment Publishing DTD v0 20100105//EN" "tax-treatment-NSO.dtd">
<tp:taxon-treatment xmlns:tp="http://www.plazi.org/taxpub"><tp:treatment-meta><mixed-citation publication-type="journal"><person-group><name><surname>Caterino</surname><given-names>Michael S.</given-names></name><name><surname>Tishechkin</surname><given-names>Alexey K.</given-names></name></person-group><article-title>New genera and species of Neotropical Exosternini (Coleoptera, Histeridae)</article-title><source>Zookeys</source><day>18</day><month>2</month><year>2014</year><volume>2014</volume><issue>381</issue><fpage>11</fpage><lpage>78</lpage><pub-id pub-id-type="doi">10.3897/zookeys.381.6772</pub-id></mixed-citation></tp:treatment-meta><tp:nomenclature><tp:taxon-name>
                        <tp:taxon-name-part taxon-name-part-type="genus">Conocassis</tp:taxon-name-part>
                        <tp:taxon-name-part taxon-name-part-type="species">trisulcata</tp:taxon-name-part>
                        <object-id xmlns:xlink="http://www.w3.org/1999/xlink" content-type="zoobank" xlink:type="simple">http://zoobank.org/0AB37D8D-A738-4067-BB58-855BFEC48639</object-id>
                        <object-id xmlns:xlink="http://www.w3.org/1999/xlink" xlink:type="simple">http://species-id.net/wiki/Conocassis_trisulcata</object-id>
                    </tp:taxon-name><tp:taxon-status xmlns:xlink="http://www.w3.org/1999/xlink" xlink:type="simple">sp. n.</tp:taxon-status><xref ref-type="fig" rid="F1">Figs 1C</xref><xref ref-type="fig" rid="F2">, 2B</xref><xref ref-type="fig" rid="F3">, 3B, D, F</xref><xref ref-type="fig" rid="F1m">, Map 1</xref></tp:nomenclature><tp:treatment-sec sec-type="Type locality"><title>Type locality.</title><p>SURINAME: Sipaliwini, upper Palumeu River [<named-content xmlns:xlink="http://www.w3.org/1999/xlink" content-type="dwc:verbatimCoordinates" xlink:type="simple">2.4770°N, 55.6294°W</named-content>].</p></tp:treatment-sec><tp:treatment-sec sec-type="Type material"><title>Type material.</title><p><bold>Holotype female:</bold> “<bold>SURINAME:</bold> <bold>Sipaliwini</bold>, CI-RAP Survey camp 1, upper Palumeu, 225m, <named-content xmlns:xlink="http://www.w3.org/1999/xlink" content-type="dwc:verbatimCoordinates" xlink:type="simple">2.47700°N, 55.62941°W</named-content>, Flight intercept. 10-16.iii.2012, A.E.Z. Short, SR12-0310-TN1” / “Caterino/Tishechkin <tp:taxon-name>Exosternini</tp:taxon-name> Voucher EXO-02504” (NZCS).</p></tp:treatment-sec><tp:treatment-sec sec-type="Diagnostic description"><title>Diagnostic description.</title><p>Length: 2.0 mm, width: 1.5 mm; as for generic description, with the following specific characters: body rufobrunneus; frontal stria <!--PageBreak-->extending to middle of epistoma; side of pronotal process with three distinct creases, only the lowermost narrowly, deeply invaginated; pronotal disk with distinct carina extending anterad from basolateral corner toward median invagination; pronotal process rather evenly rounded from base to apex in lateral profile; pronotal disk very finely alutaceous behind median process; median elytral interval only moderately depressed in basal half, the 4<sup>th</sup> dorsal stria not displaced laterad, only weakly arcuate throughout length, texture of median interval finely granular throughout; texture of outer intervals finely alutaceous basally, becoming smooth posteriorly; epipleuron vertically strigose on and above marginal bead; no trace of 5<sup>th</sup> dorsal stria present; presternal suture marked by anteriorly divergent prosternal carinal striae at sides, not impressed across middle; abdominal ventrites 2-4 only very faintly strigose at sides; propygidium strongly convex, about as long as pygidium along midline; propygidial punctures coarse and deep, slightly elongate, only slightly more so at sides, punctures largely smooth within; pygidium strigose in basolateral corners, becoming simply, finely punctate apicomedially.</p></tp:treatment-sec><tp:treatment-sec sec-type="Remarks"><title>Remarks.</title><p>In addition to the characters remarked under the preceding species, this species’ relatively shallow median elytral depression (<xref ref-type="fig" rid="F1">Fig. 1C</xref>), and simply carinate and arcuate 4<sup>th</sup> dorsal stria will separate it, as will the presence of three distinct lateral creases on the pronotal process (<xref ref-type="fig" rid="F2">Fig. 2B</xref>), only the lowermost of which is distinctly invaginated. This species also lacks an indication of the presternal suture at the middle (<xref ref-type="fig" rid="F3">Fig. 3B</xref>).</p></tp:treatment-sec><tp:treatment-sec sec-type="Etymology"><title>Etymology.</title><p>This species is named for the three distinct lateral pronotal creases.</p></tp:treatment-sec><tp:treatment-sec><!--Section generated to contain objects referenced in tp:taxon-treatment.--><fig id="F1" position="float" orientation="portrait"><label>Figure 1.</label><caption><p><italic><tp:taxon-name>Conocassis</tp:taxon-name></italic> spp. dorsal habitus. <bold>A</bold> <italic><tp:taxon-name>Conocassis minor</tp:taxon-name></italic> <bold>B</bold> <italic><tp:taxon-name>Conocassis dromedaria</tp:taxon-name></italic> <bold>C</bold> <italic><tp:taxon-name>Conocassis trisulcata</tp:taxon-name></italic> <bold>D</bold> <italic><tp:taxon-name>Conocassis invaginata</tp:taxon-name></italic>.</p></caption><graphic xmlns:xlink="http://www.w3.org/1999/xlink" xlink:href="ZooKeys-381-011-g001.jpg" position="float" orientation="portrait" xlink:type="simple"/></fig><fig id="F2" position="float" orientation="portrait"><label>Figure 2.</label><caption><p><italic><tp:taxon-name>Conocassis</tp:taxon-name></italic> spp., lateral view of pronotum. <bold>A</bold> <italic><tp:taxon-name>Conocassis dromedaria</tp:taxon-name></italic> <bold>B</bold> <italic><tp:taxon-name>Conocassis trisulcata</tp:taxon-name></italic> <bold>C</bold> <italic><tp:taxon-name>Conocassis invaginata</tp:taxon-name></italic>.</p></caption><graphic xmlns:xlink="http://www.w3.org/1999/xlink" xlink:href="ZooKeys-381-011-g003.jpg" position="float" orientation="portrait" xlink:type="simple"/></fig><fig id="F3" position="float" orientation="portrait"><label>Figure 3.</label><caption><p><italic><tp:taxon-name>Conocassis</tp:taxon-name></italic> spp. <bold>A</bold> <italic><tp:taxon-name>Conocassis minor</tp:taxon-name></italic>, ventral view <bold>B</bold> <italic><tp:taxon-name>Conocassis trisulcata</tp:taxon-name></italic>, ventral view <bold>C</bold> <italic><tp:taxon-name>Conocassis minor</tp:taxon-name></italic>, anterior view <bold>D</bold> <italic><tp:taxon-name>Conocassis trisulcata</tp:taxon-name></italic>, anterior view <bold>E</bold> <italic><tp:taxon-name>Conocassis minor</tp:taxon-name></italic>, posterior view of pygidia <bold>F</bold> <italic><tp:taxon-name>Conocassis trisulcata</tp:taxon-name></italic>, posterior view of pygidia.</p></caption><graphic xmlns:xlink="http://www.w3.org/1999/xlink" xlink:href="ZooKeys-381-011-g004.jpg" position="float" orientation="portrait" xlink:type="simple"/></fig><fig id="F1m" position="float" orientation="portrait"><label>Map 1.</label><caption><p>Specimen records of <italic><tp:taxon-name>Conocassis</tp:taxon-name></italic> spp., <italic><tp:taxon-name>Enkyosoma rockwelli</tp:taxon-name></italic>, and <italic><tp:taxon-name>Pluricosta onthophiloides</tp:taxon-name></italic>.</p></caption><graphic xmlns:xlink="http://www.w3.org/1999/xlink" xlink:href="ZooKeys-381-011-g002.jpg" position="float" orientation="portrait" xlink:type="simple"/></fig></tp:treatment-sec></tp:taxon-treatment>
