# Supplementary material for: New genera and species of Neotropical Exosternini (Coleoptera, Histeridae)
Source: Zookeys. 2014 Feb 18;(381):11–78. doi: 10.3897/zookeys.381.6772 (PMC3950425; doi:10.3897/zookeys.381.6772)
Supplement: XML Treatment for Conocassis invaginata [file zookeys.381.6772-treatment5.xml]

<!DOCTYPE tp:taxon-treatment
  PUBLIC "-//TaxonX//DTD Taxonomic Treatment Publishing DTD v0 20100105//EN" "tax-treatment-NSO.dtd">
<tp:taxon-treatment xmlns:tp="http://www.plazi.org/taxpub"><tp:treatment-meta><mixed-citation publication-type="journal"><person-group><name><surname>Caterino</surname><given-names>Michael S.</given-names></name><name><surname>Tishechkin</surname><given-names>Alexey K.</given-names></name></person-group><article-title>New genera and species of Neotropical Exosternini (Coleoptera, Histeridae)</article-title><source>Zookeys</source><day>18</day><month>2</month><year>2014</year><volume>2014</volume><issue>381</issue><fpage>11</fpage><lpage>78</lpage><pub-id pub-id-type="doi">10.3897/zookeys.381.6772</pub-id></mixed-citation></tp:treatment-meta><tp:nomenclature><tp:taxon-name>
                        <tp:taxon-name-part taxon-name-part-type="genus">Conocassis</tp:taxon-name-part>
                        <tp:taxon-name-part taxon-name-part-type="species">invaginata</tp:taxon-name-part>
                        <object-id xmlns:xlink="http://www.w3.org/1999/xlink" content-type="zoobank" xlink:type="simple">http://zoobank.org/7987E394-93FB-4AA5-BCF5-BBD6707EDD1B</object-id>
                        <object-id xmlns:xlink="http://www.w3.org/1999/xlink" xlink:type="simple">http://species-id.net/wiki/Conocassis_invaginata</object-id>
                    </tp:taxon-name><tp:taxon-status xmlns:xlink="http://www.w3.org/1999/xlink" xlink:type="simple">sp. n.</tp:taxon-status><xref ref-type="fig" rid="F1">Figs 1D</xref><xref ref-type="fig" rid="F2">, 2C</xref><xref ref-type="fig" rid="F1m">, Map 1</xref></tp:nomenclature><tp:treatment-sec sec-type="Type locality"><title>Type locality.</title><p>BRAZIL: Pará, Carajas [<named-content xmlns:xlink="http://www.w3.org/1999/xlink" content-type="dwc:verbatimCoordinates" xlink:type="simple">6.06°S, 50.2°W</named-content>].</p></tp:treatment-sec><tp:treatment-sec sec-type="Type material"><title>Type material.</title><p><bold>Holotype female:</bold> “Octobre 1984, piége d’interception CARAJAS, PARÁ, N. DEGALLIER” / “Caterino/Tishechkin <tp:taxon-name>Exosternini</tp:taxon-name> Voucher EXO-00008” (UFPR). <bold>Paratype female:</bold> <bold>BRAZIL:</bold> <bold>Pará</bold>, Carajas, S. Norte, xi.1984, N. Degallier (CHND).</p></tp:treatment-sec><tp:treatment-sec sec-type="Diagnostic description"><title>Diagnostic description.</title><p>Length: 1.9 mm, width: 1.4 mm; as for generic description, with the following specific characters: body rufobrunneus; frontal stria extending to near apex of epistoma; side of pronotal process with two distinct creases, the lowermost deeply invaginated, more broadly open, the second, more dorsal crease also rather deeply invaginated; pronotal disk with carina extending anterad from basolateral corner toward median invagination; pronotal process abruptly rounded to apex only from middle in lateral profile; pronotal disk very finely alutaceous behind median process; median elytral interval strongly depressed in basal half, the 4<sup>th</sup> dorsal stria strongly elevated and displaced laterad, texture of median interval finely granular <!--PageBreak-->throughout; fragments of 5<sup>th</sup> dorsal stria present in median interval; texture of outer intervals finely granulate throughout, not smoother apically; epipleural margin granulate but not strigose; presternal suture impressed across middle; abdominal ventrites 2-4 with sparse, oblique strigae at sides; propygidium strongly convex, about as long as pygidium along midline; propygidial punctures very elongate, coarse and deep, especially at sides, alutaceous within; pygidium strigose in basolateral corners, becoming simply, finely punctate apicomedially.</p></tp:treatment-sec><tp:treatment-sec sec-type="Remarks"><title>Remarks.</title><p>As noted under the preceding two species, this species is best recognized by the presence of only two lateral creases on the pronotal process (<xref ref-type="fig" rid="F2">Fig. 2C</xref>), both of which are deeply invaginated. The completely granulate elytral intervals and presence of fragments of the 5<sup>th</sup> dorsal stria (<xref ref-type="fig" rid="F1">Fig. 1D</xref>) are also unique.</p></tp:treatment-sec><tp:treatment-sec sec-type="Etymology"><title>Etymology.</title><p>This species is named for the fact that it has the deepest pronotal invaginations in the genus.</p></tp:treatment-sec><tp:treatment-sec><!--Section generated to contain objects referenced in tp:taxon-treatment.--><fig id="F1" position="float" orientation="portrait"><label>Figure 1.</label><caption><p><italic><tp:taxon-name>Conocassis</tp:taxon-name></italic> spp. dorsal habitus. <bold>A</bold> <italic><tp:taxon-name>Conocassis minor</tp:taxon-name></italic> <bold>B</bold> <italic><tp:taxon-name>Conocassis dromedaria</tp:taxon-name></italic> <bold>C</bold> <italic><tp:taxon-name>Conocassis trisulcata</tp:taxon-name></italic> <bold>D</bold> <italic><tp:taxon-name>Conocassis invaginata</tp:taxon-name></italic>.</p></caption><graphic xmlns:xlink="http://www.w3.org/1999/xlink" xlink:href="ZooKeys-381-011-g001.jpg" position="float" orientation="portrait" xlink:type="simple"/></fig><fig id="F2" position="float" orientation="portrait"><label>Figure 2.</label><caption><p><italic><tp:taxon-name>Conocassis</tp:taxon-name></italic> spp., lateral view of pronotum. <bold>A</bold> <italic><tp:taxon-name>Conocassis dromedaria</tp:taxon-name></italic> <bold>B</bold> <italic><tp:taxon-name>Conocassis trisulcata</tp:taxon-name></italic> <bold>C</bold> <italic><tp:taxon-name>Conocassis invaginata</tp:taxon-name></italic>.</p></caption><graphic xmlns:xlink="http://www.w3.org/1999/xlink" xlink:href="ZooKeys-381-011-g003.jpg" position="float" orientation="portrait" xlink:type="simple"/></fig><fig id="F1m" position="float" orientation="portrait"><label>Map 1.</label><caption><p>Specimen records of <italic><tp:taxon-name>Conocassis</tp:taxon-name></italic> spp., <italic><tp:taxon-name>Enkyosoma rockwelli</tp:taxon-name></italic>, and <italic><tp:taxon-name>Pluricosta onthophiloides</tp:taxon-name></italic>.</p></caption><graphic xmlns:xlink="http://www.w3.org/1999/xlink" xlink:href="ZooKeys-381-011-g002.jpg" position="float" orientation="portrait" xlink:type="simple"/></fig></tp:treatment-sec></tp:taxon-treatment>
