# Supplementary material for: New genera and species of Neotropical Exosternini (Coleoptera, Histeridae)
Source: Zookeys. 2014 Feb 18;(381):11–78. doi: 10.3897/zookeys.381.6772 (PMC3950425; doi:10.3897/zookeys.381.6772)
Supplement: XML Treatment for Pluricosta [file zookeys.381.6772-treatment8.xml]

<!DOCTYPE tp:taxon-treatment
  PUBLIC "-//TaxonX//DTD Taxonomic Treatment Publishing DTD v0 20100105//EN" "tax-treatment-NSO.dtd">
<tp:taxon-treatment xmlns:tp="http://www.plazi.org/taxpub"><tp:treatment-meta><mixed-citation publication-type="journal"><person-group><name><surname>Caterino</surname><given-names>Michael S.</given-names></name><name><surname>Tishechkin</surname><given-names>Alexey K.</given-names></name></person-group><article-title>New genera and species of Neotropical Exosternini (Coleoptera, Histeridae)</article-title><source>Zookeys</source><day>18</day><month>2</month><year>2014</year><volume>2014</volume><issue>381</issue><fpage>11</fpage><lpage>78</lpage><pub-id pub-id-type="doi">10.3897/zookeys.381.6772</pub-id></mixed-citation></tp:treatment-meta><tp:nomenclature><tp:taxon-name>
                        <tp:taxon-name-part taxon-name-part-type="genus">Pluricosta</tp:taxon-name-part>
                        <object-id xmlns:xlink="http://www.w3.org/1999/xlink" content-type="zoobank" xlink:type="simple">http://zoobank.org/521A7B18-FA66-4C18-9D6F-0B29AC444B56</object-id>
                        <object-id xmlns:xlink="http://www.w3.org/1999/xlink" xlink:type="simple">http://species-id.net/wiki/Pluricosta</object-id>
                    </tp:taxon-name><tp:taxon-status xmlns:xlink="http://www.w3.org/1999/xlink" xlink:type="simple">gen. n.</tp:taxon-status></tp:nomenclature><tp:treatment-sec sec-type="Type species"><title>Type species.</title><p><italic><tp:taxon-name>Pluricosta onthophiloides</tp:taxon-name></italic> sp. n.</p></tp:treatment-sec><tp:treatment-sec sec-type="Description"><title>Description.</title><p>This genus differs from other <tp:taxon-name>Exosternini</tp:taxon-name> in the following combination of characters: body round, strongly convex, with strong elytral ridges, rufescent, glabrous; frons and epistoma depressed along midline, frontal stria present; labrum wide, shallowly emarginate apically; mandibles with weakly arcuate incisor edges lacking basal teeth; antennal scape slightly wider near base, narrowed apically, with longitudinal carina along inner anterior edge; funicle shorter than scape, weakly widening apically, antennomere 8 short, cupuliform, not disc-like; antennal club slightly elongate oval, largely tomentose, with only indistinct subapical sensory patches; pronotum rather strongly convex, with two gland openings on each side, anterior opening <!--PageBreak-->simple, along anterior margin behind eye, posterior opening with secondary annulus, displaced posterad to near middle of disk; prescutellar impression absent; elytra with strong longitudinal ridges, apparently corresponding to alternate interstriae; prosternal keel emarginate at base; prosternal lobe short, apically truncate; mesoventrite narrowly produced at middle; propygidium slightly shorter than pygidium along midline, with gland openings near anterolateral corners; pygidium equilaterally subtriangular, apex rounded, simple; each trochanter with single long seta; femora narrow; protibia rounded apically, lacking marginal teeth, with marginal spines inserted only along apical half of edge; protibial spurs present, reduced; meso- and metatibiae thin, simple, with single longitudinal stria along inner edge, completely lacking teeth or spines along outer margin; all tarsi slightly compressed, with slightly spatulate ventral setae; male not known; female T8 divided; S8 forming a single plate, basal baculi articulated with basolateral corners, convergent, separate at base; S9 not evident, though elongate articulating strap from median apex of S8 is present; T10 not observed; valvifers paddle-shaped, basal paddles just over one-third entire valvifer length; coxites over two-thirds valvifer length, apically tridentate, with lateral teeth rather weak; gonostyle slightly shorter than median tooth, setose; bursa copulatrix membraneous, lacking sclerites, not obviously expanded; spermatheca forming a gradually enlarged, elongate sac, an elongate, slightly kinked spermathecal gland inserted near its midpoint.</p></tp:treatment-sec><tp:treatment-sec sec-type="Remarks"><title>Remarks.</title><p>This genus is unmistakable in its elevated, longitudinal elytral ridges (<xref ref-type="fig" rid="F7">Fig. 7</xref>). In our recent analysis of <tp:taxon-name>Exosternini</tp:taxon-name> relationships (Caterino and Tishechkin in review), it is placed as sister to a group containing <italic><tp:taxon-name>Mecistostethus</tp:taxon-name></italic> and <italic><tp:taxon-name>Lacrimorpha</tp:taxon-name></italic>, described below.</p><fig id="F7" position="float" orientation="portrait"><label>Figure 7.</label><caption><p><italic><tp:taxon-name>Pluricosta onthophiloides</tp:taxon-name></italic>. <bold>A</bold> Dorsal habitus <bold>B</bold> Ventral habitus <bold>C</bold> Lateral habitus <bold>D</bold> Anterior view of head <bold>E</bold> Posterior view of pygidia.</p></caption><graphic xmlns:xlink="http://www.w3.org/1999/xlink" xlink:href="ZooKeys-381-011-g008.jpg" position="float" orientation="portrait" xlink:type="simple"/></fig></tp:treatment-sec><tp:treatment-sec sec-type="Etymology"><title>Etymology.</title><p>The name of this genus refers to the series of ridges on the elytra; feminine.</p></tp:treatment-sec></tp:taxon-treatment>
