# Supplementary material for: New genera and species of Neotropical Exosternini (Coleoptera, Histeridae)
Source: Zookeys. 2014 Feb 18;(381):11–78. doi: 10.3897/zookeys.381.6772 (PMC3950425; doi:10.3897/zookeys.381.6772)
Supplement: XML Treatment for Pyxister devorator [file zookeys.381.6772-treatment11.xml]

<!DOCTYPE tp:taxon-treatment
  PUBLIC "-//TaxonX//DTD Taxonomic Treatment Publishing DTD v0 20100105//EN" "tax-treatment-NSO.dtd">
<tp:taxon-treatment xmlns:tp="http://www.plazi.org/taxpub"><tp:treatment-meta><mixed-citation publication-type="journal"><person-group><name><surname>Caterino</surname><given-names>Michael S.</given-names></name><name><surname>Tishechkin</surname><given-names>Alexey K.</given-names></name></person-group><article-title>New genera and species of Neotropical Exosternini (Coleoptera, Histeridae)</article-title><source>Zookeys</source><day>18</day><month>2</month><year>2014</year><volume>2014</volume><issue>381</issue><fpage>11</fpage><lpage>78</lpage><pub-id pub-id-type="doi">10.3897/zookeys.381.6772</pub-id></mixed-citation></tp:treatment-meta><tp:nomenclature><tp:taxon-name>
                        <tp:taxon-name-part taxon-name-part-type="genus">Pyxister</tp:taxon-name-part>
                        <tp:taxon-name-part taxon-name-part-type="species">devorator</tp:taxon-name-part>
                        <object-id xmlns:xlink="http://www.w3.org/1999/xlink" content-type="zoobank" xlink:type="simple">http://zoobank.org/2A6B1DE9-A768-4F79-B0B2-038457E20A67</object-id>
                        <object-id xmlns:xlink="http://www.w3.org/1999/xlink" xlink:type="simple">http://species-id.net/wiki/Pyxister_devorator</object-id>
                    </tp:taxon-name><tp:taxon-status xmlns:xlink="http://www.w3.org/1999/xlink" xlink:type="simple">sp. n.</tp:taxon-status><xref ref-type="fig" rid="F8">Figs 8</xref><xref ref-type="fig" rid="F9">, 9A</xref><xref ref-type="fig" rid="F10">, 10</xref><xref ref-type="fig" rid="F2m">, Map 2</xref></tp:nomenclature><tp:treatment-sec sec-type="Type locality"><title>Type locality.</title><p>BRAZIL: Rio de Janeiro, 17km E Nova Friburgo [<named-content xmlns:xlink="http://www.w3.org/1999/xlink" content-type="dwc:verbatimCoordinates" xlink:type="simple">22.3844°S, 42.5583°W</named-content>]</p></tp:treatment-sec><tp:treatment-sec sec-type="Type material"><title>Type material.</title><p><bold>Holotype male:</bold> “<bold>BRASIL:</bold> <bold>RIO DE JANEIRO</bold>, 17km E Nova Friburgo, <named-content xmlns:xlink="http://www.w3.org/1999/xlink" content-type="dwc:verbatimCoordinates" xlink:type="simple">22°23'04"S, 42°33'30"W</named-content>, 750m, 29.I.2000, F.Génier &amp; S. Ide, secondary mountain Atlantic for. ex. f.i.t., day 4-9, <bold>FG2000-58</bold>” / “Caterino/Tishechkin <tp:taxon-name>Exosternini</tp:taxon-name> Voucher EXO-00159” (CMNC). <bold>Paratypes</bold> (4): 1: same data as type; 3: same locality as type, but 21.i.2000, FG2000-09 (CMNC, MSCC).</p></tp:treatment-sec><tp:treatment-sec sec-type="Diagnostic description"><title>Diagnostic description.</title><p>Length: 2.5–2.8 mm, width: 1.6–1.8 mm; as for generic description, with the following specific characters: frontal disk depressed at middle, with fine ground punctation especially at sides, with very few larger secondary punctures intermingled; frontal stria complete, slightly sinuate anteriorly; frontoclypeal suture indicated by fine, complete impressed line; epistoma broad, more or less flat, apical margin straight; labrum about twice as wide as long, slightly narrowed to weakly rounded apex, basally flat, but increasingly broadly depressed toward apex; pronotal <!--PageBreak-->sides weakly outwardly rounded, anterior emargination very faintly produced at middle, with marginal stria complete along lateral and anterior margins, submarginal stria complete along side, curving inward at front, coarsely crenulate throughout; pronotal disk with secondary punctures almost throughout, absent only mediobasally, separated by approximately their diameters; elytral epipleuron with single, complete epipleural stria rather distant from lateral margin, outer subhumeral stria more or less complete but interrupted near middle and slightly abbreviated at base, inner subhumeral stria absent, 1<sup>st</sup> dorsal stria obsolete in apical third, 2<sup>nd</sup>–4<sup>th</sup> striae complete, 5<sup>th</sup> stria obsolete in basal half, sutural stria complete, rather deeply impressed along suture; marginal mesoventral stria complete or nearly so, though weak medially and crowded by mesometaventral stria; meso- and metatibiae widened to apex, apical width about 3× basal <!--PageBreak--><!--PageBreak-->width, both strongly spinose; propygidium with fine ground punctation interspersed with secondary punctures irregularly separated by 1–1.5× their diameters; pygidium with secondary punctures generally smaller and sparser, tending to be concentrated and more deeply impressed along lateral margins.</p></tp:treatment-sec><tp:treatment-sec sec-type="Remarks"><title>Remarks.</title><p>The two species of <italic><tp:taxon-name>Pyxister</tp:taxon-name></italic> appear clearly related, but at the same time show some remarkable differences, particularly in the structure of the head. The convex frons and strongly swollen labrum of <italic><tp:taxon-name>Pyxister labralis</tp:taxon-name></italic> (<xref ref-type="fig" rid="F9">Fig. 9D</xref>) are not at all indicated in <italic><tp:taxon-name>Pyxister devorator</tp:taxon-name></italic>, which has a more or less flat frons, and a labrum which is slightly depressed and emarginate apically (<xref ref-type="fig" rid="F9">Fig. 9C</xref>). Other distinguishing characters of <italic><tp:taxon-name>Pyxister devorator</tp:taxon-name></italic> are its complete lateral submarginal pronotal stria, apically abbreviated 1<sup>st</sup> dorsal elytral stria, and its sparsely punctate pygidia (<xref ref-type="fig" rid="F9">Fig. 9E</xref>).</p><fig id="F10" position="float" orientation="portrait"><label>Figure 10.</label><caption><p><italic><tp:taxon-name>Pyxister devorator</tp:taxon-name></italic>, male genitalia. <bold>A</bold> 8<sup>th</sup> tergite <bold>B</bold> 8<sup>th</sup> sternite <bold>C</bold> 9<sup>th</sup> and 10<sup>th</sup> tergites <bold>D</bold> 9<sup>th</sup> sternite <bold>E</bold> Aedeagus, dorsal view <bold>F</bold> Aedeagus, lateral view.</p></caption><graphic xmlns:xlink="http://www.w3.org/1999/xlink" xlink:href="ZooKeys-381-011-g011.jpg" position="float" orientation="portrait" xlink:type="simple"/></fig></tp:treatment-sec><tp:treatment-sec sec-type="Etymology"><title>Etymology.</title><p>The name of this species means ‘devourer’, alluding to its strong mandibles.</p><!--PageBreak--></tp:treatment-sec><tp:treatment-sec><!--Section generated to contain objects referenced in tp:taxon-treatment.--><fig id="F8" position="float" orientation="portrait"><label>Figure 8.</label><caption><p><italic><tp:taxon-name>Pyxister devorator</tp:taxon-name></italic>, SEMs showing generic characters. <bold>A</bold> Head, ventral view <bold>B</bold> Pro- and mesosterna <bold>C</bold> Protibia and protarsus, posterior view <bold>D</bold> Pronotum <bold>E</bold> Antennal club, dorsal view.</p></caption><graphic xmlns:xlink="http://www.w3.org/1999/xlink" xlink:href="ZooKeys-381-011-g009.jpg" position="float" orientation="portrait" xlink:type="simple"/></fig><fig id="F9" position="float" orientation="portrait"><label>Figure 9.</label><caption><p><italic><tp:taxon-name>Pyxister</tp:taxon-name></italic> spp. <bold>A</bold> <italic><tp:taxon-name>Pyxister devorator</tp:taxon-name></italic>, dorsal habitus <bold>B</bold> <italic><tp:taxon-name>Pyxister labralis</tp:taxon-name></italic>, dorsal habitus <bold>C</bold> <italic><tp:taxon-name>Pyxister devorator</tp:taxon-name></italic>, head, anterior view <bold>D</bold> <italic><tp:taxon-name>Pyxister labralis</tp:taxon-name></italic>, head, anterior view <bold>E</bold> <italic><tp:taxon-name>Pyxister devorator</tp:taxon-name></italic>, pygidia, posterior view <bold>F</bold> <italic><tp:taxon-name>Pyxister labralis</tp:taxon-name></italic>, pygidia, posterior view <bold>G</bold> <italic><tp:taxon-name>Pyxister devorator</tp:taxon-name></italic>, ventral habitus <bold>H</bold> <italic><tp:taxon-name>Pyxister labralis</tp:taxon-name></italic>, ventral habitus.</p></caption><graphic xmlns:xlink="http://www.w3.org/1999/xlink" xlink:href="ZooKeys-381-011-g010.jpg" position="float" orientation="portrait" xlink:type="simple"/></fig><fig id="F2m" position="float" orientation="portrait"><label>Map 2.</label><caption><p>Specimen records of <italic><tp:taxon-name>Pyxister</tp:taxon-name></italic> spp., <italic><tp:taxon-name>Chapischema doppelganger</tp:taxon-name></italic>, and <italic><tp:taxon-name>Scaptorus pyramus</tp:taxon-name></italic>.</p></caption><graphic xmlns:xlink="http://www.w3.org/1999/xlink" xlink:href="ZooKeys-381-011-g012.jpg" position="float" orientation="portrait" xlink:type="simple"/></fig></tp:treatment-sec></tp:taxon-treatment>
