# Supplementary material for: New genera and species of Neotropical Exosternini (Coleoptera, Histeridae)
Source: Zookeys. 2014 Feb 18;(381):11–78. doi: 10.3897/zookeys.381.6772 (PMC3950425; doi:10.3897/zookeys.381.6772)
Supplement: XML Treatment for Pyxister labralis [file zookeys.381.6772-treatment12.xml]

<!DOCTYPE tp:taxon-treatment
  PUBLIC "-//TaxonX//DTD Taxonomic Treatment Publishing DTD v0 20100105//EN" "tax-treatment-NSO.dtd">
<tp:taxon-treatment xmlns:tp="http://www.plazi.org/taxpub"><tp:treatment-meta><mixed-citation publication-type="journal"><person-group><name><surname>Caterino</surname><given-names>Michael S.</given-names></name><name><surname>Tishechkin</surname><given-names>Alexey K.</given-names></name></person-group><article-title>New genera and species of Neotropical Exosternini (Coleoptera, Histeridae)</article-title><source>Zookeys</source><day>18</day><month>2</month><year>2014</year><volume>2014</volume><issue>381</issue><fpage>11</fpage><lpage>78</lpage><pub-id pub-id-type="doi">10.3897/zookeys.381.6772</pub-id></mixed-citation></tp:treatment-meta><tp:nomenclature><tp:taxon-name>
                        <tp:taxon-name-part taxon-name-part-type="genus">Pyxister</tp:taxon-name-part>
                        <tp:taxon-name-part taxon-name-part-type="species">labralis</tp:taxon-name-part>
                        <object-id xmlns:xlink="http://www.w3.org/1999/xlink" content-type="zoobank" xlink:type="simple">http://zoobank.org/119C0416-4BD1-44CC-86E0-2F9507259043</object-id>
                        <object-id xmlns:xlink="http://www.w3.org/1999/xlink" xlink:type="simple">http://species-id.net/wiki/Pyxister_labralis</object-id>
                    </tp:taxon-name><tp:taxon-status xmlns:xlink="http://www.w3.org/1999/xlink" xlink:type="simple">sp. n.</tp:taxon-status><xref ref-type="fig" rid="F9">Figs 9B–D</xref><xref ref-type="fig" rid="F2m">, Map 2</xref></tp:nomenclature><tp:treatment-sec sec-type="Type locality"><title>Type locality.</title><p>BRAZIL: Rio de Janeiro, Sans Souci [<named-content xmlns:xlink="http://www.w3.org/1999/xlink" content-type="dwc:verbatimCoordinates" xlink:type="simple">22.2833°S, 42.5206°W</named-content>].</p><fig id="F2m" position="float" orientation="portrait"><label>Map 2.</label><caption><p>Specimen records of <italic><tp:taxon-name>Pyxister</tp:taxon-name></italic> spp., <italic><tp:taxon-name>Chapischema doppelganger</tp:taxon-name></italic>, and <italic><tp:taxon-name>Scaptorus pyramus</tp:taxon-name></italic>.</p></caption><graphic xmlns:xlink="http://www.w3.org/1999/xlink" xlink:href="ZooKeys-381-011-g012.jpg" position="float" orientation="portrait" xlink:type="simple"/></fig></tp:treatment-sec><tp:treatment-sec sec-type="Type material"><title>Type material.</title><p><bold>Holotype female:</bold> “Brasil, Rio de Janeiro, Nova Friburgo, Sans Souci, 9-15/XI/2009, E. Grossi (<italic>leg.</italic>)” / “Interceptação de vôo (FIT)” / “Caterino/Tishechkin <tp:taxon-name>Exosternini</tp:taxon-name> Voucher EXO-00749” (UFPR).</p></tp:treatment-sec><tp:treatment-sec sec-type="Diagnostic description"><title>Diagnostic description.</title><p>Length: 2.4 mm, width: 1.7 mm; as for generic description, with the following specific characters: frons strongly transversely produced along anterior margin, depressed along midline basad anterior ridge, with antennal insertions deeply incised, frontal stria present only along inner margins of eyes, frontal disk impunctate; frontoclypeal suture not evident; epistoma recessed below frontal margin; labrum very strongly swollen, produced anterad; pronotal sides straight, parallel; marginal pronotal stria interrupted behind eyes, submarginal pronotal stria absent; pronotum very weakly tuberculate at posteromedian gland openings, disk with small secondary <!--PageBreak-->punctures almost throughout, absent only mediobasally, separated by approximately their diameters; elytral epipleuron with single, complete epipleural stria rather distant from lateral margin, outer subhumeral stria more or less complete but interrupted near middle and slightly abbreviated at base, inner subhumeral stria absent, 1<sup>st</sup>-4<sup>th</sup> dorsal striae complete, 5<sup>th</sup> stria obsolete in basal half, sutural stria complete, sutural intervals weakly depressed; mesoventrite with marginal stria distinctly interrupted; meso- and metatibiae rather slender, no more than twice as wide apically than basally, finely spinose; propygidium and pygidium completely coarsely reticulopunctate.</p></tp:treatment-sec><tp:treatment-sec sec-type="Remarks"><title>Remarks.</title><p>This species is easy to distinguish from its only congener by the unique shape of the frons and especially the labrum (<xref ref-type="fig" rid="F9">Fig. 9D</xref>), both being strongly produced. In addition, <italic><tp:taxon-name>Pyxister labralis</tp:taxon-name></italic> lacks a submarginal pronotal stria, has the 1<sup>st</sup> dorsal elytral stria entire, and has the propygidium and pygidium densely reticulopunctate (<xref ref-type="fig" rid="F9">Fig. 9F</xref>).</p></tp:treatment-sec><tp:treatment-sec sec-type="Etymology"><title>Etymology.</title><p>This species’ name refers to its very distinctive, strongly convex labrum.</p></tp:treatment-sec><tp:treatment-sec><!--Section generated to contain objects referenced in tp:taxon-treatment.--><fig id="F9" position="float" orientation="portrait"><label>Figure 9.</label><caption><p><italic><tp:taxon-name>Pyxister</tp:taxon-name></italic> spp. <bold>A</bold> <italic><tp:taxon-name>Pyxister devorator</tp:taxon-name></italic>, dorsal habitus <bold>B</bold> <italic><tp:taxon-name>Pyxister labralis</tp:taxon-name></italic>, dorsal habitus <bold>C</bold> <italic><tp:taxon-name>Pyxister devorator</tp:taxon-name></italic>, head, anterior view <bold>D</bold> <italic><tp:taxon-name>Pyxister labralis</tp:taxon-name></italic>, head, anterior view <bold>E</bold> <italic><tp:taxon-name>Pyxister devorator</tp:taxon-name></italic>, pygidia, posterior view <bold>F</bold> <italic><tp:taxon-name>Pyxister labralis</tp:taxon-name></italic>, pygidia, posterior view <bold>G</bold> <italic><tp:taxon-name>Pyxister devorator</tp:taxon-name></italic>, ventral habitus <bold>H</bold> <italic><tp:taxon-name>Pyxister labralis</tp:taxon-name></italic>, ventral habitus.</p></caption><graphic xmlns:xlink="http://www.w3.org/1999/xlink" xlink:href="ZooKeys-381-011-g010.jpg" position="float" orientation="portrait" xlink:type="simple"/></fig></tp:treatment-sec></tp:taxon-treatment>
