# Supplementary material for: New genera and species of Neotropical Exosternini (Coleoptera, Histeridae)
Source: Zookeys. 2014 Feb 18;(381):11–78. doi: 10.3897/zookeys.381.6772 (PMC3950425; doi:10.3897/zookeys.381.6772)
Supplement: XML Treatment for Chapischema [file zookeys.381.6772-treatment13.xml]

<!DOCTYPE tp:taxon-treatment
  PUBLIC "-//TaxonX//DTD Taxonomic Treatment Publishing DTD v0 20100105//EN" "tax-treatment-NSO.dtd">
<tp:taxon-treatment xmlns:tp="http://www.plazi.org/taxpub"><tp:treatment-meta><mixed-citation publication-type="journal"><person-group><name><surname>Caterino</surname><given-names>Michael S.</given-names></name><name><surname>Tishechkin</surname><given-names>Alexey K.</given-names></name></person-group><article-title>New genera and species of Neotropical Exosternini (Coleoptera, Histeridae)</article-title><source>Zookeys</source><day>18</day><month>2</month><year>2014</year><volume>2014</volume><issue>381</issue><fpage>11</fpage><lpage>78</lpage><pub-id pub-id-type="doi">10.3897/zookeys.381.6772</pub-id></mixed-citation></tp:treatment-meta><tp:nomenclature><tp:taxon-name>
                        <tp:taxon-name-part taxon-name-part-type="genus">Chapischema</tp:taxon-name-part>
                        <object-id xmlns:xlink="http://www.w3.org/1999/xlink" content-type="zoobank" xlink:type="simple">http://zoobank.org/536DA99C-5A83-4696-95CD-7F128E8746C5</object-id>
                        <object-id xmlns:xlink="http://www.w3.org/1999/xlink" xlink:type="simple">http://species-id.net/wiki/Chapischema</object-id>
                    </tp:taxon-name><tp:taxon-status xmlns:xlink="http://www.w3.org/1999/xlink" xlink:type="simple">gen. n.</tp:taxon-status></tp:nomenclature><tp:treatment-sec sec-type="Type species"><title>Type species.</title><p><italic><tp:taxon-name>Chapischema doppelganger</tp:taxon-name></italic> sp. n.</p></tp:treatment-sec><tp:treatment-sec sec-type="Description"><title>Description.</title><p>This genus differs from other <tp:taxon-name>Exosternini</tp:taxon-name> in the following combination of characters: body elongate, cylindrical, parallel-sided, glabrous; frons subangulate in front of eyes, moderately produced above antennal insertions, weakly depressed at middle; epistoma convex, apex truncate; labrum about twice as wide as long; left mandible with outwardly arcuate incisor edge, right mandible with small acute basal tooth; submentum slightly depressed, outwardly arcuate along anterior margin; mentum subtrapezoidal, very narrowly emarginate apically, sparsely setose; cardo glabrous, smooth; stipes with few long setae; all palpi relatively stout, ultimate palpomeres, particularly maxillary palps, thickened and with numerous conspicuous punctures; antennal scape elongate, sides sinuate, narrowed at middle in anterior aspect; funicle gradually but slightly widened to apex, 8<sup>th</sup> antennomere as long as preceding antennomeres; antennal club small, about as long as preceding 4 antennomeres, lacking complete annuli, sensoria poorly defined, apparently with two widely interrupted annuli close to dorsal apex; pronotal disk with only single distinct pair of gland openings, present between anterior margin and anterior submarginal stria; prescutellar impression absent; prosternal keel very shallowly emarginate at base; prosternal lobe slightly deflexed; anterior margin of mesoventrite broadly emarginate, but very weakly produced at center; propygidium rather long, more or less flat, with small gland openings near anterolateral corners; pygidium slightly longer than propygidium along midline, apical margin simple, rounded; protrochanter glabrous, meso- and metatrochanters each with two very short apical setae; femora simple; protibia with outer margin rounded, weakly dentate, strongly spinose; protibial spurs very short; protarsus with ventral setae simple; meso- and metatibiae elongate, outer margins with spinose, mesotibia faintly <!--PageBreak-->dentate; meso- and metatarsi short, each with single pair apicoventral spines; male genitalia with accessory sclerites present; T8 rather short; S8 halves approximate only at base, inner margins divergent to apex, apically with very fine, inconspicuous setae; T9 with prominent, strongly hooked ventrolateral apodemes, dorsal lobes more strongly sclerotized along sides; T10 divided; S9 with apical emargination distinct, apical flange interrupted; tegmen with very large medioventral process; median lobe simple; female not known.</p></tp:treatment-sec><tp:treatment-sec sec-type="Remarks"><title>Remarks.</title><p>In body form <italic><tp:taxon-name>Chapischema</tp:taxon-name></italic> is generally very similar to the preceding new genus, <italic><tp:taxon-name>Pyxister</tp:taxon-name></italic> (and likewise to <italic><tp:taxon-name>Megalocraerus</tp:taxon-name></italic>, and various other rare cylindrical Neotropical <tp:taxon-name>Exosternini</tp:taxon-name>). Among such taxa, it can best be recognized by its carinate frontal stria (<xref ref-type="fig" rid="F11">Fig. 11C</xref>), abbreviated epipleural stria, and mesoventral margin, which is simultaneously broadly emarginate and narrowly produced at the middle (<xref ref-type="fig" rid="F11">Fig. 11B</xref>). Generic status is supported principally by its unique male genitalia, with a very prominent medioventral tooth on the tegmen (<xref ref-type="fig" rid="F12">Fig. 12F</xref>). It is resolved as closely related to <italic><tp:taxon-name>Scaptorus</tp:taxon-name></italic> and <italic><tp:taxon-name>Enkyosoma</tp:taxon-name></italic> in our forthcoming analysis of <tp:taxon-name>Exosternini</tp:taxon-name> relationships (Caterino and Tishechkin in review). However, the three are very different in appearance and this result cannot be regarded with great confidence. <italic><tp:taxon-name>Chapischema</tp:taxon-name></italic> shows no phylogenetic affinity with the superficially very similar <italic><tp:taxon-name>Pyxister</tp:taxon-name></italic>.</p><fig id="F11" position="float" orientation="portrait"><label>Figure 11.</label><caption><p><italic><tp:taxon-name>Chapischema doppelganger</tp:taxon-name></italic>. <bold>A</bold> Dorsal habitus <bold>B</bold> Ventral habitus <bold>C</bold> Head, anterior view <bold>D</bold> Pygidia, posterior view <bold>E</bold> Lateral habitus.</p></caption><graphic xmlns:xlink="http://www.w3.org/1999/xlink" xlink:href="ZooKeys-381-011-g013.jpg" position="float" orientation="portrait" xlink:type="simple"/></fig><fig id="F12" position="float" orientation="portrait"><label>Figure 12.</label><caption><p><italic><tp:taxon-name>Chapischema doppelganger</tp:taxon-name></italic>, male genitalia. <bold>A</bold> 8<sup>th</sup> tergite <bold>B</bold> 8<sup>th</sup> sternite <bold>C</bold> 9<sup>th</sup> and 10<sup>th</sup> tergites <bold>D</bold> 9<sup>th</sup> sternite <bold>E</bold> Aedeagus, dorsal view <bold>F</bold> Aedeagus, lateral view.</p></caption><graphic xmlns:xlink="http://www.w3.org/1999/xlink" xlink:href="ZooKeys-381-011-g014.jpg" position="float" orientation="portrait" xlink:type="simple"/></fig></tp:treatment-sec><tp:treatment-sec sec-type="Etymology"><title>Etymology.</title><p>The name of this genus is from the Greek, meaning ‘pill-shaped’; feminine.</p></tp:treatment-sec></tp:taxon-treatment>
