# Supplementary material for: New genera and species of Neotropical Exosternini (Coleoptera, Histeridae)
Source: Zookeys. 2014 Feb 18;(381):11–78. doi: 10.3897/zookeys.381.6772 (PMC3950425; doi:10.3897/zookeys.381.6772)
Supplement: XML Treatment for Scaptorus [file zookeys.381.6772-treatment15.xml]

<!DOCTYPE tp:taxon-treatment
  PUBLIC "-//TaxonX//DTD Taxonomic Treatment Publishing DTD v0 20100105//EN" "tax-treatment-NSO.dtd">
<tp:taxon-treatment xmlns:tp="http://www.plazi.org/taxpub"><tp:treatment-meta><mixed-citation publication-type="journal"><person-group><name><surname>Caterino</surname><given-names>Michael S.</given-names></name><name><surname>Tishechkin</surname><given-names>Alexey K.</given-names></name></person-group><article-title>New genera and species of Neotropical Exosternini (Coleoptera, Histeridae)</article-title><source>Zookeys</source><day>18</day><month>2</month><year>2014</year><volume>2014</volume><issue>381</issue><fpage>11</fpage><lpage>78</lpage><pub-id pub-id-type="doi">10.3897/zookeys.381.6772</pub-id></mixed-citation></tp:treatment-meta><tp:nomenclature><tp:taxon-name>
                        <tp:taxon-name-part taxon-name-part-type="genus">Scaptorus</tp:taxon-name-part>
                        <object-id xmlns:xlink="http://www.w3.org/1999/xlink" content-type="zoobank" xlink:type="simple">http://zoobank.org/4B2498BC-56C0-4E99-9AFC-51866CB77347</object-id>
                        <object-id xmlns:xlink="http://www.w3.org/1999/xlink" xlink:type="simple">http://species-id.net/wiki/Scaptorus</object-id>
                    </tp:taxon-name><tp:taxon-status xmlns:xlink="http://www.w3.org/1999/xlink" xlink:type="simple">gen. n.</tp:taxon-status></tp:nomenclature><tp:treatment-sec sec-type="Type species"><title>Type species.</title><p><italic><tp:taxon-name>Scaptorus pyramus</tp:taxon-name></italic> sp. n.</p></tp:treatment-sec><tp:treatment-sec sec-type="Description"><title>Description.</title><p>This genus differs from other <tp:taxon-name>Exosternini</tp:taxon-name> in the following combination of characters: body elongate, sides subparallel, distinctly convex; frons widened to rounded anterior corners produced over antennal bases; epistoma bituberculate along anterior margin; labrum with apical margin truncate, weakly produced and carinate; left mandible with straight, edentate incisor edge, right mandible curved to apex, with small, acute basal tooth; submentum rather short, slightly depressed, weakly produced anteriorly into oral cavity; mentum broadly subquadrate, weakly emarginate apically, labial palpi 3-segmented, basal palpomere very short, penultimate and ultimate palpomeres rather thin and elongate; maxillary cardines very smooth, stipes faintly microsculptured, with few scattered setae, maxillary palpi 4-segmented, basal palpomere short, 2<sup>nd</sup> and 3<sup>rd</sup> palpomeres subequal, ultimate palpomere about twice as long as penultimate, simply fusiform; antennal scape elongate, very slightly widened toward apex, with few setae on anterior surface; funicle slightly shorter than scape, widened slightly to cupuliform 8<sup>th</sup> antennomere; antennal club elongate oval, about <!--PageBreak-->as long as funicle, tomentose, with median and subapical annuli crowded into apical half, both interrupted on dorsal surface, free ends enlarged into sensory patches, the apical-most more so; pronotal gland openings not evident; pronotal sides subparallel, abruptly bent to apical corners; transverse elevated carina present behind and parallel to anterior pronotal margin, curving posterad briefly at sides, abruptly bent to lateral margin behind anterior corner; prosternal keel overlapped at base by projecting mesoventrite, weakly convex, short, anteriorly displaced by prominent prosternal lobe, which is strongly produced, deflexed, with raised median ridge; mesoventrite subtrapezoidal, projecting anteriorly; mesometaventral stria absent; propygidium transverse, with small gland openings in anterolateral corners; pygidium about one third wider than long, apical margin simply rounded; protrochanter lacking setae, meso- and metatrochanters with pair of very short setae near apex of posterior edge; profemur rather narrow, anterior edge sinuate; protibia narrow at base, outer margin more or less rounded apically, weakly dentate, strongly spinose; protibial spurs present, short; protarsus somewhat laterally compressed, bearing spatulate ventral setae in both sexes; meso- and metafemora narrow; meso- and metatibiae slightly widened to apices, bearing few thin spines toward apex of outer margins; male genitalia with paired accessory sclerites present; T8 with ventral apodemes nearly meeting along midline; S8 with halves divergent apically, apical guides well developed, with subapical setae; T9 with broad, blunt ventrolateral apodemes; T10 completely divided; S9 head broad, with prominent lateral flanges, apical flange low, continuous, not interrupted medially; tegmen lacking medioventral tooth or process; median lobe long, basal processes strongly differentiated; female T8 forming a single plate; S8 tripartite, basal baculi narrowly articulated with lateral plates, thin and convergent proximally; S9 well developed, about twice as long as broad, articulated with strap-shaped extension from apex of S8; T10 entire; valvifers about as long as coxites, weakly paddle-shaped, weakly expanded in basal third; coxites nearly three times as long as wide, bidentate, with median apical tooth rather thin and elongate, outer tooth weakly developed, the two well separated; gonostyle flattened, shorter than median tooth, apically setose; bursa copulatrix membranous, barely expanded; spermatheca rather short, sausage-shaped, with basal stem short, with slightly thin, very elongate spermathecal gland attached near its base.</p></tp:treatment-sec><tp:treatment-sec sec-type="Remarks"><title>Remarks.</title><p><italic><tp:taxon-name>Scaptorus</tp:taxon-name></italic> is characterized by numerous unique features. The transverse carina of the pronotum (<xref ref-type="fig" rid="F13">Figs 13A</xref>, <xref ref-type="fig" rid="F14">14A–B</xref>) is the most obvious, immediately separating this from other Neotropical <tp:taxon-name>Exosternini</tp:taxon-name>. But in addition the bituberculate epistomal margin, projecting mesoventral margin (overlapping the reduced prosternal keel), and longitudinally ridged prosternal lobe (<xref ref-type="fig" rid="F13">Fig. 13B</xref>) are also very unusual. A somewhat comparable mesosternum can be found in <italic><tp:taxon-name>Mecistostethus</tp:taxon-name></italic> Marseul, but this is almost certainly convergence; the two genera share little else. It is instead resolved as closely related to <italic><tp:taxon-name>Enkyosoma</tp:taxon-name></italic> and <italic><tp:taxon-name>Chapischema</tp:taxon-name></italic> in our recent analysis of <tp:taxon-name>Exosternini</tp:taxon-name> relationships (Caterino and Tishechkin in review).</p><fig id="F13" position="float" orientation="portrait"><label>Figure 13.</label><caption><p><italic><tp:taxon-name>Scaptorus pyramus</tp:taxon-name></italic>. <bold>A</bold> Dorsal habitus <bold>B</bold> Ventral habitus <bold>C</bold> Lateral habitus <bold>D</bold> Head, anterior view.</p></caption><graphic xmlns:xlink="http://www.w3.org/1999/xlink" xlink:href="ZooKeys-381-011-g015.jpg" position="float" orientation="portrait" xlink:type="simple"/></fig></tp:treatment-sec><tp:treatment-sec sec-type="Etymology"><title>Etymology.</title><p>The name of this genus translates to ‘shoulder ridge’ referring to its most diagnostic feature.</p><!--PageBreak--></tp:treatment-sec><tp:treatment-sec><!--Section generated to contain objects referenced in tp:taxon-treatment.--><fig id="F14" position="float" orientation="portrait"><label>Figure 14.</label><caption><p><italic><tp:taxon-name>Scaptorus pyramus</tp:taxon-name></italic>, SEMs. <bold>A</bold> Head and pronotum, anterolateral view <bold>B</bold> Pronotum <bold>C</bold> Protibia, anterior view <bold>D</bold> Meso- and metaventrites.</p></caption><graphic xmlns:xlink="http://www.w3.org/1999/xlink" xlink:href="ZooKeys-381-011-g016.jpg" position="float" orientation="portrait" xlink:type="simple"/></fig></tp:treatment-sec></tp:taxon-treatment>
