# Supplementary material for: New genera and species of Neotropical Exosternini (Coleoptera, Histeridae)
Source: Zookeys. 2014 Feb 18;(381):11–78. doi: 10.3897/zookeys.381.6772 (PMC3950425; doi:10.3897/zookeys.381.6772)
Supplement: XML Treatment for Lacrimorpha [file zookeys.381.6772-treatment17.xml]

<!DOCTYPE tp:taxon-treatment
  PUBLIC "-//TaxonX//DTD Taxonomic Treatment Publishing DTD v0 20100105//EN" "tax-treatment-NSO.dtd">
<tp:taxon-treatment xmlns:tp="http://www.plazi.org/taxpub"><tp:treatment-meta><mixed-citation publication-type="journal"><person-group><name><surname>Caterino</surname><given-names>Michael S.</given-names></name><name><surname>Tishechkin</surname><given-names>Alexey K.</given-names></name></person-group><article-title>New genera and species of Neotropical Exosternini (Coleoptera, Histeridae)</article-title><source>Zookeys</source><day>18</day><month>2</month><year>2014</year><volume>2014</volume><issue>381</issue><fpage>11</fpage><lpage>78</lpage><pub-id pub-id-type="doi">10.3897/zookeys.381.6772</pub-id></mixed-citation></tp:treatment-meta><tp:nomenclature><tp:taxon-name>
                        <tp:taxon-name-part taxon-name-part-type="genus">Lacrimorpha</tp:taxon-name-part>
                        <object-id xmlns:xlink="http://www.w3.org/1999/xlink" content-type="zoobank" xlink:type="simple">http://zoobank.org/1339536E-A1A2-42D6-A0CE-73B092CEE826</object-id>
                        <object-id xmlns:xlink="http://www.w3.org/1999/xlink" xlink:type="simple">http://species-id.net/wiki/Lacrimorpha</object-id>
                    </tp:taxon-name><tp:taxon-status xmlns:xlink="http://www.w3.org/1999/xlink" xlink:type="simple">gen. n.</tp:taxon-status></tp:nomenclature><tp:treatment-sec sec-type="Type species"><title>Type species.</title><p><italic><tp:taxon-name>Lacrimorpha glabra</tp:taxon-name></italic> sp. n.</p></tp:treatment-sec><tp:treatment-sec sec-type="Description"><title>Description.</title><p><bold><!--PageBreak--><!--PageBreak--><italic>Size range</italic>:</bold> Length 1.8–2.2 mm; width 1.5–1.8 mm; <bold><italic>Body</italic>:</bold> body depressed, sublimuloid, with sides rounded and pygidia variably prolonged, generally lightly colored, rufescent to rufo-brunneus, smooth, with fine ground punctation but very little secondary punctation. <bold><italic>Head</italic>:</bold> frons and epistoma convex, prominent, frons rather broad with frontal stria complete, weakly recurved at middle; supraorbital stria fine, usually detached at sides; epistoma weakly emarginate apically; labrum short inwardly arcuate, about 4× wider than long; mandibles rather short, basal denticles on incisor very small to obsolete; submentum transversely depressed, posterolateral margins raised, apical margin produced slightly into base of oral cavity; mentum about twice as wide as midline length, sides narrowed, apex weakly emarginate; maxillary cardo glabrous, stipes with two setae along lateral margin, basal palpomere short, 2<sup>nd</sup> and 3<sup>rd</sup> palopmeres short, subequal, ultimate palpomere narrowed apically, about 1.5× as long as penultimate; antennal scape weakly expanded to apex, weakly carinate along inner margin, funicle narrow at base, weakly widened to 7<sup>th</sup> and disc-like 8<sup>th</sup> antennomere; antennal club tomentose, basal annulus obsolete, middle annulus with slightly basally expanded sensory patch on upper surface, simple on lower surface, apical annulus poorly defined, transverse. <bold><italic>Pronotum</italic>:</bold> pronotal sides arcuate, strongly convergent to anterior corners; prescutellar impression absent; median pronotal gland openings very fine, one pair along anterior margin laterad eye, one pair behind eye about two-thirds pronotal length from anterior margin; marginal pronotal stria complete and continuous along lateral and anterior margins; submarginal stria complete laterally, not extending mediad behind head, very close to marginal stria, intervening disk narrowly convex. <bold><italic>Elytra</italic>:</bold> elytral striation strongly reduced, single epipleural stria present, complete, diverging from margin in anterior half, outer subhumeral stria complete, nearly meeting 1<sup>st</sup> dorsal stria apically, inner subhumeral stria absent, oblique humeral stria faint, 1<sup>st</sup> dorsal stria more or less complete, may be slightly abbreviated basally, may be extended mediad along posterior margin of elytron, 2<sup>nd</sup> and third dorsal striae weakly impressed, present in basal half or less, 4<sup>th</sup> and 5<sup>th</sup> striae completely absent, sutural stria usually represented only by extremely short striole at posteromedian corner of elytron, may be extended laterad by apical marginal stria. <bold><italic>Prosternum</italic>:</bold> prosternal keel narrow, acutely emarginate at base, carinal striae weak to absent; prosternal lobe about half as long as keel, marginal stria present or absent. <bold><italic>Mesoventrite</italic>:</bold> mesoventrite acutely produced in front, marginal stria complete, with varied fine strioles in anterolateral corners; mesometaventral stria absent. <bold><italic>Metaventrite</italic>:</bold> mesoventrite with postmesocoxal stria present, varied in length, lateral metaventral stria absent; median portion of metaventral disk with fine ground punctation only, grading to coarser punctures laterad coxae, punctures along metaventral-metepisternal suture may coalesce into stria; metepisternum often with longitudinal stria. <bold><italic>Abdomen</italic>:</bold> 1<sup>st</sup> abdominal ventrite with single faint to abbreviated stria along inner margin of metacoxa, generally curved laterad behind coxa, disk faintly strigose at sides; ventrites 2-4 with posterior marginal stria along lateral thirds or more; ventrite 5 variously prolonged, apical margin strongly arcuate; propygidium flat or faintly depressed at sides, with basal marginal stria, complete or not; propygidial disk without obvious gland openings; pygidium with apex subacute to very prolonged and acuminate, with lateral marginal striae or not. <bold><italic>Legs</italic>:</bold> all femora flattened and slightly expanded, arcuate on anterior and posterior edges; each trochanter with single seta; protibia with inner and especially outer edges arcuate, narrowing apically, the outer edge bearing 6-7 strong spines, denser near apex, lacking emarginations between, two apical protibial spurs present, strongly reduced, anterior surface of protibia with tarsal groove almost obsolete; protarsus of both sexes bearing spatulate ventral setae; meso- and metatibiae very narrow, parallel-sided, bearing a few thin spines toward apex of inner and outer edges; meso- and metatarsi as long or longer than corresponding tibia, with long, ventral setae that may be vaguely spatulate. <bold><italic>Male genitalia</italic>:</bold> accessory sclerites present, basal; T8 with weakly developed ventrolateral apodemes, apical margin may be slightly desclerotized, basal membrane attachment line intersecting basal emargination; S8 divided, inner edges divergent in apical half, lateral guides weakly to moderately developed, apices narrowed, bearing a few conspicuous setae near apical corners; T9 with ventrolateral apodemes only very weakly developed, not hooked, apices narrowed, acute at inner corners; T10 weakly sclerotized, completely divided; S9 broad, sclerotized along edges, with small apical emargination and weak apical flanges; tegmen flattened, moderately broad basally, slightly narrowed apically, lacking ventromedial process; median lobe more than half as long as tegmen, with proximal apodemes prominent, abruptly narrowed at extreme proximal end; basal piece long, about half as long as tegmen, with prominent apicoventral point. <bold><italic>Female genitalia</italic>:</bold> T8 forming a single plate, apically desclerotized, with shallow, arcuate basal emargination; S8 tripartite, with median sclerite weakly divided from lateral sclerties, basal baculi narrowly attached to lateral sclerites, evenly convergent proximally; S9 weakly sclerotized, elongate, articulated with strap-shaped extension from apex of S8; T10 broad, apically arcuate; valvifers paddle-shaped, paddles nearly one-half total length; coxites elongate, two-thirds length of valvifers, tridentate, with very prominent median tooth dwarfing teeth on either side; gonostyle long, bisetose, inserted between two lateral-most apical teeth; bursa copulatrix membranous, weakly expanded; spermatheca weakly sclerotized, approximately spherical, borne on long thin stalk inserted at base of common oviduct, with elongate, weakly spiraled spermathecal gland attached near its base.</p></tp:treatment-sec><tp:treatment-sec sec-type="Diagnosis"><title>Diagnosis.</title><p>This genus is easy to recognize based on its sublimuloid shape (<xref ref-type="fig" rid="F16">Fig. 16</xref>), with the body depressed, the sides rounded, and the pygidium variably prolonged and subacute. Its convex frons is also unusual, as are the rounded, spinose protibiae, the very narrow meso- and metatibiae, the reduced elytral striation, and the almost complete lack of secondary punctation. <italic><tp:taxon-name>Lacrimorpha</tp:taxon-name></italic> is resolved as the sister group of the genus <italic><tp:taxon-name>Mecistostethus</tp:taxon-name></italic> in our recent analysis of <tp:taxon-name>Exosternini</tp:taxon-name> relationships (Caterino and Tishechkin in review).</p><fig id="F16" position="float" orientation="portrait"><label>Figure 16.</label><caption><p><italic><tp:taxon-name>Lacrimorpha</tp:taxon-name></italic> spp. <bold>A</bold> <italic><tp:taxon-name>Lacrimorpha glabra</tp:taxon-name></italic>, dorsal habitus <bold>B</bold> <italic><tp:taxon-name>Lacrimorpha balbina</tp:taxon-name></italic>, dorsal habitus <bold>C</bold> <italic><tp:taxon-name>Lacrimorpha subdepressa</tp:taxon-name></italic>, dorsal habitus <bold>D</bold> <italic><tp:taxon-name>Lacrimorpha acuminata</tp:taxon-name></italic>, dorsal habitus <bold>E</bold> <italic><tp:taxon-name>Lacrimorpha glabra</tp:taxon-name></italic>, lateral habitus <bold>F</bold> <italic><tp:taxon-name>Lacrimorpha subdepressa</tp:taxon-name></italic>, lateral habitus <bold>G</bold> <italic><tp:taxon-name>Lacrimorpha acuminata</tp:taxon-name></italic>, head, anterior view <bold>H</bold> <italic><tp:taxon-name>Lacrimorpha glabra</tp:taxon-name></italic>, ventral habitus.</p></caption><graphic xmlns:xlink="http://www.w3.org/1999/xlink" xlink:href="ZooKeys-381-011-g018.jpg" position="float" orientation="portrait" xlink:type="simple"/></fig></tp:treatment-sec><tp:treatment-sec sec-type="Etymology"><title>Etymology.</title><p>The name of this genus means ‘tear-drop shaped’, resulting from its tapered posterior end. The genus is feminine.</p></tp:treatment-sec><tp:treatment-sec sec-type="Key to species of Lacrimorpha"><title>Key to species of <italic><tp:taxon-name>Lacrimorpha</tp:taxon-name></italic></title><table-wrap content-type="key" position="anchor" orientation="portrait"><table><tbody><tr><td rowspan="1" colspan="1">1</td><td rowspan="1" colspan="1">Postmesocoxal stria ending freely behind coxa</td><td rowspan="1" colspan="1">2</td></tr><tr><td rowspan="1" colspan="1">–</td><td rowspan="1" colspan="1">Postmesocoxal stria recurved anterad to mesepimeron</td><td rowspan="1" colspan="1">3</td></tr><tr><td rowspan="1" colspan="1">2</td><td rowspan="1" colspan="1">Lateral edge of metaventrite lacking stria near metepisternal suture; prosternal keel with weak carinal striae; marginal stria of prosternal lobe well developed at middle</td><td rowspan="1" colspan="1"><italic><tp:taxon-name>Lacrimorpha glabra</tp:taxon-name></italic></td></tr><tr><td rowspan="1" colspan="1">–</td><td rowspan="1" colspan="1">Lateral edge of metaventrite with stria along anterior half of metepisternal suture; prosternal keel lacking carinal striae; marginal stria of prosternal lobe fragmented to absent</td><td rowspan="1" colspan="1"><italic><tp:taxon-name>Lacrimorpha subdepressa</tp:taxon-name></italic></td></tr><tr><td rowspan="1" colspan="1">3</td><td rowspan="1" colspan="1">Basal propygidial stria complete; lateral edge of metaventrite with stria along metepisternal suture; apex of pygidium subacute, pygidium more or less equilateral, lacking lateral striae</td><td rowspan="1" colspan="1"><italic><tp:taxon-name>Lacrimorpha balbina</tp:taxon-name></italic></td></tr><tr><td rowspan="1" colspan="1">–</td><td rowspan="1" colspan="1">Basal propygidial stria interrupted; lateral edge of metaventrite lacking stria near metepisternal suture; pygidium strongly prolonged, apex acuminate, with lateral strioles</td><td rowspan="1" colspan="1"><italic><tp:taxon-name>Lacrimorpha acuminata</tp:taxon-name></italic></td></tr><!--PageBreak--></tbody></table></table-wrap></tp:treatment-sec></tp:taxon-treatment>
