# Supplementary material for: New genera and species of Neotropical Exosternini (Coleoptera, Histeridae)
Source: Zookeys. 2014 Feb 18;(381):11–78. doi: 10.3897/zookeys.381.6772 (PMC3950425; doi:10.3897/zookeys.381.6772)
Supplement: XML Treatment for Lacrimorpha glabra [file zookeys.381.6772-treatment18.xml]

<!DOCTYPE tp:taxon-treatment
  PUBLIC "-//TaxonX//DTD Taxonomic Treatment Publishing DTD v0 20100105//EN" "tax-treatment-NSO.dtd">
<tp:taxon-treatment xmlns:tp="http://www.plazi.org/taxpub"><tp:treatment-meta><mixed-citation publication-type="journal"><person-group><name><surname>Caterino</surname><given-names>Michael S.</given-names></name><name><surname>Tishechkin</surname><given-names>Alexey K.</given-names></name></person-group><article-title>New genera and species of Neotropical Exosternini (Coleoptera, Histeridae)</article-title><source>Zookeys</source><day>18</day><month>2</month><year>2014</year><volume>2014</volume><issue>381</issue><fpage>11</fpage><lpage>78</lpage><pub-id pub-id-type="doi">10.3897/zookeys.381.6772</pub-id></mixed-citation></tp:treatment-meta><tp:nomenclature><tp:taxon-name>
                        <tp:taxon-name-part taxon-name-part-type="genus">Lacrimorpha</tp:taxon-name-part>
                        <tp:taxon-name-part taxon-name-part-type="species">glabra</tp:taxon-name-part>
                        <object-id xmlns:xlink="http://www.w3.org/1999/xlink" content-type="zoobank" xlink:type="simple">http://zoobank.org/D7C3978A-F7C9-49FF-AB69-89D1DEA948E1</object-id>
                        <object-id xmlns:xlink="http://www.w3.org/1999/xlink" xlink:type="simple">http://species-id.net/wiki/Lacrimorpha_glabra</object-id>
                    </tp:taxon-name><tp:taxon-status xmlns:xlink="http://www.w3.org/1999/xlink" xlink:type="simple">sp. n.</tp:taxon-status><xref ref-type="fig" rid="F16">Figs 16A, E, H</xref><xref ref-type="fig" rid="F17">, 17A–B, E, G–I</xref><xref ref-type="fig" rid="F3m">, Map 3</xref></tp:nomenclature><tp:treatment-sec sec-type="Type locality"><title>Type locality.</title><p>BRAZIL: Pará: Tucuruí [<named-content xmlns:xlink="http://www.w3.org/1999/xlink" content-type="dwc:verbatimCoordinates" xlink:type="simple">3.75°S, 49.67°W</named-content>].</p><fig id="F3m" position="float" orientation="portrait"><label>Map 3.</label><caption><p>Specimen records of <italic><tp:taxon-name>Lacrimorpha</tp:taxon-name></italic> spp.</p></caption><graphic xmlns:xlink="http://www.w3.org/1999/xlink" xlink:href="ZooKeys-381-011-g019.jpg" position="float" orientation="portrait" xlink:type="simple"/></fig></tp:treatment-sec><tp:treatment-sec sec-type="Type material"><title>Type material.</title><p><bold>Holotype male:</bold> “Tucurui <named-content xmlns:xlink="http://www.w3.org/1999/xlink" content-type="dwc:verbatimCoordinates" xlink:type="simple">49°40'W, 3°45'S</named-content>, PARA BRESIL” / “16-29/7/1985, piége d’interception, N. Degallier” / “Caterino/Tishechkin <tp:taxon-name>Exosternini</tp:taxon-name> Voucher EXO-00189” (UFPR).</p></tp:treatment-sec><tp:treatment-sec sec-type="Diagnostic description"><title>Diagnostic description.</title><p>Length: 2.0 mm, width: 1.8 mm; as for generic description, plus the following specific characters: body rufescent; mandibles lacking basal incisor teeth; apices of first and sutural elytral striae connected by apical marginal elytral stria; basal propygidial stria nearly complete, only narrowly interrupted at middle; fine ground punctation of pygidia relatively conspicuous; pygidium equilaterally subtriangular, apex bluntly subacute; prosternal keel with weak carinal striae in basal half only; prosternal lobe with well impressed marginal stria along middle portion; postmesocoxal stria bent laterad behind coxa, ending freely; only few punctures along metepisternal margin subserially arranged, without marginal stria on edge of mesoventrite; metepisternum itself with fragmented longitudinal stria; postmetacoxal stria not distinguishable from lateral strigosity of 1<sup>st</sup> abdominal ventrite.</p></tp:treatment-sec><tp:treatment-sec sec-type="Remarks"><title>Remarks.</title><p>This species has its pygidial apex subacute (<xref ref-type="fig" rid="F16">Fig. 16A</xref>), but not particularly prolonged. This in combination with the posteriorly abbreviated postmesocoxal stria and lack of lateral marginal metaventral stria will distinguish it from its congeners.</p><fig id="F17" position="float" orientation="portrait"><label>Figure 17.</label><caption><p><italic><tp:taxon-name>Lacrimorpha</tp:taxon-name></italic> spp., male genitalia. <bold>A</bold> <italic><tp:taxon-name>Lacrimorpha glabra</tp:taxon-name></italic>, 8<sup>th</sup> tergite <bold>B</bold> <italic><tp:taxon-name>Lacrimorpha glabra</tp:taxon-name></italic>, 8<sup>th</sup> sternite <bold>C</bold> <italic><tp:taxon-name>Lacrimorpha acuminata</tp:taxon-name></italic>, 8<sup>th</sup> tergite <bold>D</bold> <italic><tp:taxon-name>Lacrimorpha acuminata</tp:taxon-name></italic>, 8<sup>th</sup> sternite <bold>E</bold> <italic><tp:taxon-name>Lacrimorpha glabra</tp:taxon-name></italic>, 9<sup>th</sup> and 10<sup>th</sup> tergites <bold>F</bold> <italic><tp:taxon-name>Lacrimorpha acuminata</tp:taxon-name></italic>, 9<sup>th</sup> and 10<sup>th</sup> tergites <bold>G</bold> <italic><tp:taxon-name>Lacrimorpha glabra</tp:taxon-name></italic>, 9<sup>th</sup> sternite <bold>H</bold> <italic><tp:taxon-name>Lacrimorpha glabra</tp:taxon-name></italic>, aedeagus, dorsal view <bold>I</bold> <italic><tp:taxon-name>Lacrimorpha glabra</tp:taxon-name></italic>, aedeagus, lateral view <bold>J</bold> <italic><tp:taxon-name>Lacrimorpha acuminata</tp:taxon-name></italic>, 9<sup>th</sup> sternite <bold>K</bold> <italic><tp:taxon-name>Lacrimorpha acuminata</tp:taxon-name></italic>, aedeagus, dorsal view <bold>L</bold> <italic><tp:taxon-name>Lacrimorpha acuminata</tp:taxon-name></italic>, aedeagus, lateral view.</p></caption><graphic xmlns:xlink="http://www.w3.org/1999/xlink" xlink:href="ZooKeys-381-011-g020.jpg" position="float" orientation="portrait" xlink:type="simple"/></fig></tp:treatment-sec><tp:treatment-sec sec-type="Etymology"><title>Etymology.</title><p>This species’ name refers to its very smooth, glabrous body surface.</p></tp:treatment-sec><tp:treatment-sec><!--Section generated to contain objects referenced in tp:taxon-treatment.--><fig id="F16" position="float" orientation="portrait"><label>Figure 16.</label><caption><p><italic><tp:taxon-name>Lacrimorpha</tp:taxon-name></italic> spp. <bold>A</bold> <italic><tp:taxon-name>Lacrimorpha glabra</tp:taxon-name></italic>, dorsal habitus <bold>B</bold> <italic><tp:taxon-name>Lacrimorpha balbina</tp:taxon-name></italic>, dorsal habitus <bold>C</bold> <italic><tp:taxon-name>Lacrimorpha subdepressa</tp:taxon-name></italic>, dorsal habitus <bold>D</bold> <italic><tp:taxon-name>Lacrimorpha acuminata</tp:taxon-name></italic>, dorsal habitus <bold>E</bold> <italic><tp:taxon-name>Lacrimorpha glabra</tp:taxon-name></italic>, lateral habitus <bold>F</bold> <italic><tp:taxon-name>Lacrimorpha subdepressa</tp:taxon-name></italic>, lateral habitus <bold>G</bold> <italic><tp:taxon-name>Lacrimorpha acuminata</tp:taxon-name></italic>, head, anterior view <bold>H</bold> <italic><tp:taxon-name>Lacrimorpha glabra</tp:taxon-name></italic>, ventral habitus.</p></caption><graphic xmlns:xlink="http://www.w3.org/1999/xlink" xlink:href="ZooKeys-381-011-g018.jpg" position="float" orientation="portrait" xlink:type="simple"/></fig></tp:treatment-sec></tp:taxon-treatment>
