# Supplementary material for: New genera and species of Neotropical Exosternini (Coleoptera, Histeridae)
Source: Zookeys. 2014 Feb 18;(381):11–78. doi: 10.3897/zookeys.381.6772 (PMC3950425; doi:10.3897/zookeys.381.6772)
Supplement: XML Treatment for Lacrimorpha subdepressa [file zookeys.381.6772-treatment19.xml]

<!DOCTYPE tp:taxon-treatment
  PUBLIC "-//TaxonX//DTD Taxonomic Treatment Publishing DTD v0 20100105//EN" "tax-treatment-NSO.dtd">
<tp:taxon-treatment xmlns:tp="http://www.plazi.org/taxpub"><tp:treatment-meta><mixed-citation publication-type="journal"><person-group><name><surname>Caterino</surname><given-names>Michael S.</given-names></name><name><surname>Tishechkin</surname><given-names>Alexey K.</given-names></name></person-group><article-title>New genera and species of Neotropical Exosternini (Coleoptera, Histeridae)</article-title><source>Zookeys</source><day>18</day><month>2</month><year>2014</year><volume>2014</volume><issue>381</issue><fpage>11</fpage><lpage>78</lpage><pub-id pub-id-type="doi">10.3897/zookeys.381.6772</pub-id></mixed-citation></tp:treatment-meta><tp:nomenclature><tp:taxon-name>
                        <tp:taxon-name-part taxon-name-part-type="genus">Lacrimorpha</tp:taxon-name-part>
                        <tp:taxon-name-part taxon-name-part-type="species">subdepressa</tp:taxon-name-part>
                        <object-id xmlns:xlink="http://www.w3.org/1999/xlink" content-type="zoobank" xlink:type="simple">http://zoobank.org/341A2D9F-B60C-44D2-BCF3-9F11984026C3</object-id>
                        <object-id xmlns:xlink="http://www.w3.org/1999/xlink" xlink:type="simple">http://species-id.net/wiki/Lacrimorpha_subdepressa</object-id>
                    </tp:taxon-name><tp:taxon-status xmlns:xlink="http://www.w3.org/1999/xlink" xlink:type="simple">sp. n.</tp:taxon-status><xref ref-type="fig" rid="F16">Figs 16C, F</xref><xref ref-type="fig" rid="F3m">, Map 3</xref></tp:nomenclature><tp:treatment-sec sec-type="Type locality"><title>Type locality.</title><p>FRENCH GUIANA: Rés. des Nouragues [<named-content xmlns:xlink="http://www.w3.org/1999/xlink" content-type="dwc:verbatimCoordinates" xlink:type="simple">4.0834°N, 52.6833°W</named-content>].</p></tp:treatment-sec><tp:treatment-sec sec-type="Type material"><title>Type material.</title><p><bold>Holotype female:</bold> “Rés. Natur. des Nouragues, Camp Inselberg, <named-content xmlns:xlink="http://www.w3.org/1999/xlink" content-type="dwc:verbatimCoordinates" xlink:type="simple">4°05'N, 52°41'W</named-content>, Piège vitre, 30.ix.2010, SEAG leg.” (MNHN). <bold>Paratypes</bold> (4 females): 3: same locality as type, 30.xi.2010, 16.ix.2010, and 25.i.2011; 1: Rés. Natur. des Nouragues, Saut Pararé, <named-content xmlns:xlink="http://www.w3.org/1999/xlink" content-type="dwc:verbatimCoordinates" xlink:type="simple">4°02'N, 52°41'W</named-content>, FIT, 20.iv.2010, SEAG. (CHND, LSAM, MSCC).</p></tp:treatment-sec><tp:treatment-sec sec-type="Diagnostic description"><title>Diagnostic description.</title><p>Length: 1.9–2.1 mm, width: 1.6–1.8 mm; as for generic description, plus the following specific characters: body rufobrunneus; right mandible with weak basal incisor tooth; apical marginal elytral stria absent; propygidium with basal marginal stria broadly interrupted at middle; pygidium with apex bluntly subacuminate, with sides slightly narrowed toward apex, barely longer than basal width; prosternal keel lacking carinal striae; prosternal lobe with at most weak fragments of marginal stria, may be obsolete; postmesocoxal stria bent lat<!--PageBreak-->erad behind coxa, ending freely; metaventral disk with distinct stria along basal half to two-thirds of metepisternal suture; longitudinal metepisternal suture well developed; postmetacoxal stria not distinguishable from lateral strigosity of 1<sup>st</sup> abdominal ventrite.</p><!--PageBreak--></tp:treatment-sec><tp:treatment-sec sec-type="Remarks"><title>Remarks.</title><p>This species can be separated from the others in the genus <italic><tp:taxon-name>Lacrimorpha</tp:taxon-name></italic> by its slightly darker color (<xref ref-type="fig" rid="F16">Fig. 16C</xref>), presence of half to two-thirds of the lateral metaventral stria, weak prosternal lobe stria, and absence of carinal striae of the prosternal keel.</p></tp:treatment-sec><tp:treatment-sec sec-type="Etymology"><title>Etymology.</title><p>The name of this species refers to its moderately subdepressed body form.</p></tp:treatment-sec><tp:treatment-sec><!--Section generated to contain objects referenced in tp:taxon-treatment.--><fig id="F16" position="float" orientation="portrait"><label>Figure 16.</label><caption><p><italic><tp:taxon-name>Lacrimorpha</tp:taxon-name></italic> spp. <bold>A</bold> <italic><tp:taxon-name>Lacrimorpha glabra</tp:taxon-name></italic>, dorsal habitus <bold>B</bold> <italic><tp:taxon-name>Lacrimorpha balbina</tp:taxon-name></italic>, dorsal habitus <bold>C</bold> <italic><tp:taxon-name>Lacrimorpha subdepressa</tp:taxon-name></italic>, dorsal habitus <bold>D</bold> <italic><tp:taxon-name>Lacrimorpha acuminata</tp:taxon-name></italic>, dorsal habitus <bold>E</bold> <italic><tp:taxon-name>Lacrimorpha glabra</tp:taxon-name></italic>, lateral habitus <bold>F</bold> <italic><tp:taxon-name>Lacrimorpha subdepressa</tp:taxon-name></italic>, lateral habitus <bold>G</bold> <italic><tp:taxon-name>Lacrimorpha acuminata</tp:taxon-name></italic>, head, anterior view <bold>H</bold> <italic><tp:taxon-name>Lacrimorpha glabra</tp:taxon-name></italic>, ventral habitus.</p></caption><graphic xmlns:xlink="http://www.w3.org/1999/xlink" xlink:href="ZooKeys-381-011-g018.jpg" position="float" orientation="portrait" xlink:type="simple"/></fig><fig id="F3m" position="float" orientation="portrait"><label>Map 3.</label><caption><p>Specimen records of <italic><tp:taxon-name>Lacrimorpha</tp:taxon-name></italic> spp.</p></caption><graphic xmlns:xlink="http://www.w3.org/1999/xlink" xlink:href="ZooKeys-381-011-g019.jpg" position="float" orientation="portrait" xlink:type="simple"/></fig></tp:treatment-sec></tp:taxon-treatment>
