# Supplementary material for: New genera and species of Neotropical Exosternini (Coleoptera, Histeridae)
Source: Zookeys. 2014 Feb 18;(381):11–78. doi: 10.3897/zookeys.381.6772 (PMC3950425; doi:10.3897/zookeys.381.6772)
Supplement: XML Treatment for Crenulister grossus [file zookeys.381.6772-treatment23.xml]

<!DOCTYPE tp:taxon-treatment
  PUBLIC "-//TaxonX//DTD Taxonomic Treatment Publishing DTD v0 20100105//EN" "tax-treatment-NSO.dtd">
<tp:taxon-treatment xmlns:tp="http://www.plazi.org/taxpub"><tp:treatment-meta><mixed-citation publication-type="journal"><person-group><name><surname>Caterino</surname><given-names>Michael S.</given-names></name><name><surname>Tishechkin</surname><given-names>Alexey K.</given-names></name></person-group><article-title>New genera and species of Neotropical Exosternini (Coleoptera, Histeridae)</article-title><source>Zookeys</source><day>18</day><month>2</month><year>2014</year><volume>2014</volume><issue>381</issue><fpage>11</fpage><lpage>78</lpage><pub-id pub-id-type="doi">10.3897/zookeys.381.6772</pub-id></mixed-citation></tp:treatment-meta><tp:nomenclature><tp:taxon-name>
                        <tp:taxon-name-part taxon-name-part-type="genus">Crenulister</tp:taxon-name-part>
                        <tp:taxon-name-part taxon-name-part-type="species">grossus</tp:taxon-name-part>
                        <object-id xmlns:xlink="http://www.w3.org/1999/xlink" content-type="zoobank" xlink:type="simple">http://zoobank.org/6815E9BF-4D58-4FDB-B838-BED962A0C02C</object-id>
                        <object-id xmlns:xlink="http://www.w3.org/1999/xlink" xlink:type="simple">http://species-id.net/wiki/Crenulister_grossus</object-id>
                    </tp:taxon-name><tp:taxon-status xmlns:xlink="http://www.w3.org/1999/xlink" xlink:type="simple">sp. n.</tp:taxon-status><xref ref-type="fig" rid="F19">Figs 19A–B</xref><xref ref-type="fig" rid="F20">, 20</xref><xref ref-type="fig" rid="F4m">, Map 4</xref></tp:nomenclature><tp:treatment-sec sec-type="Type locality"><title>Type locality.</title><p>BRAZIL: Mato Grosso, Fazenda São Nicolau [<named-content xmlns:xlink="http://www.w3.org/1999/xlink" content-type="dwc:verbatimCoordinates" xlink:type="simple">9.8386°S, 58.2508°W</named-content>].</p><fig id="F4m" position="float" orientation="portrait"><label>Map 4.</label><caption><p>Specimen records of <italic><tp:taxon-name>Crenulister</tp:taxon-name></italic> spp.</p></caption><graphic xmlns:xlink="http://www.w3.org/1999/xlink" xlink:href="ZooKeys-381-011-g024.jpg" position="float" orientation="portrait" xlink:type="simple"/></fig></tp:treatment-sec><tp:treatment-sec sec-type="Type material"><title>Type material.</title><p><bold>Holotype male:</bold> “<bold>BRASIL:</bold> <bold>Mato Grosso:</bold> Mpio Cotriguaçu, Fazenda São Nicolau, Matinha. <named-content xmlns:xlink="http://www.w3.org/1999/xlink" content-type="dwc:verbatimCoordinates" xlink:type="simple">9°50.3'S, 58°15.05'W</named-content>. Flight intercept Oct 2009. F.Z.Vaz-de-Mello” / “Caterino/Tishechkin <tp:taxon-name>Exosternini</tp:taxon-name> Voucher EXO-03022” (CEMT). <bold>Paratypes</bold> (6): 1 same data as type, 2: same locality as type, but xii.2010; 3: <bold>Mato Grosso:</bold> Mpio Cláudia, <named-content xmlns:xlink="http://www.w3.org/1999/xlink" content-type="dwc:verbatimCoordinates" xlink:type="simple">11°24.5'S, 55°19.5'W</named-content>, FIT, 17–27.x.2010, A.F.Oliveira (CEMT, UFPR, FMNH, MSCC).</p></tp:treatment-sec><tp:treatment-sec sec-type="Diagnostic description"><title>Diagnostic description.</title><p>Length: 2.6–3.2 mm, width: 2.4–2.8 mm; as for generic description, with the following diagnostic characters: body rufopiceous, elongate ovoid, moderately convex; frontal stria fine but complete across middle, frontal disk rather strongly depressed, with a few sparse secondary punctures, mostly toward vertex; epistoma with oblique lateral ridges delimiting median depression, but not striate; labrum about 5× wider than long, apical margin shallowly, broadly emarginate; pronotum with gland opening track extending posterad just beyond midpoint, with 3-4 openings along its length, substriate; pronotal sides moderately explanate along smooth, non-crenulate lateral submarginal stria; pronotal disk with numerous, large secondary punctures in basal third, most strongly concentrated and extending slightly further forward at middle, sides almost entirely smooth; prescutellar impression not evident; elytron with single, complete, crenulate epipleural stria, all dorsal striae complete, very coarsely impressed, appearing chain-<!--PageBreak--><!--PageBreak-->like; elytral intervals very sparsely, irregularly punctate, most intervals with 4-6 punctures; prosternal keel with faint secondary striae alongside complete, anteriorly united carinal striae; prosternal lobe deflexed in apical half, with marginal stria present only at middle; mesoventrite with marginal stria weakly crenulate, mesometaventral stria more coarsely so and arched forward just beyond mesoventral midpoint; postmesocoxal stria recurved anterad around mesocoxa but ending short of mesepimeron; lateral metaventral stria crenulate, reaching middle of metacoxa, recurved mediad apically in some individuals; mesoventrite entirely and more or less uniformly coarsely punctate; metepisternal punctures independent, not forming a stria; punctures of 1<sup>st</sup> abdominal ventrite mostly uniform, only transversely elongate along posterior margin; marginal punctures of ventrites 2–4 similarly elongate, but mostly separate, not or only intermittently coalescing into marginal striae; protibia 7-spined, with marginal dentation very weakly developed; meso- and metatibiae with 4-5 spines each, mainly in apical half; propygidium with secondary punctures shallow, very sparse, separated by 1-3× their diameters, densest in basal half; propygidial gland opening associated with very weak oblique striole in anterior corners; pygidial <!--PageBreak-->punctation weak, punctures much smaller and sparser than those of propygidium, more or less uniformly separated by about 4× their diameters throughout; pygidial gland openings evident at sides about one-fourth from base, marginal striae absent. Male (<xref ref-type="fig" rid="F20">Fig. 20</xref>): accessory sclerites absent; T8 with ventrolateral apodemes strongly narrowed beneath; S8 with halves meeting only at basal corner, inner margins short and strongly divergent, with about 5 strong setae toward apex; T9 with apices obliquely truncate; T10 apically emarginate; S9 truncate, quadrate at base, apex narrowly and rather deeply emarginate; tegmen widest in basal third, narrowed to apex, apices slightly separated, medioventral process produced beneath about one-fourth from base; median lobe about one-third tegmen length, basal piece short, about one-fourth tegmen length.</p></tp:treatment-sec><tp:treatment-sec sec-type="Remarks"><title>Remarks.</title><p>This is the largest species of <italic><tp:taxon-name>Crenulister</tp:taxon-name></italic>, and between its size (<xref ref-type="fig" rid="F19">Fig. 19A–B</xref>), coarse punctation, and very coarsely impressed elytral striae, one of the easiest to recognize.</p></tp:treatment-sec><tp:treatment-sec sec-type="Etymology"><title>Etymology.</title><p>This species name refers to its relatively large size, and secondarily its occurrence in Mato Grosso, Brazil.</p></tp:treatment-sec><tp:treatment-sec><!--Section generated to contain objects referenced in tp:taxon-treatment.--><fig id="F19" position="float" orientation="portrait"><label>Figure 19.</label><caption><p><italic><tp:taxon-name>Crenulister</tp:taxon-name></italic> spp. <bold>A</bold> <italic><tp:taxon-name>Crenulister grossus</tp:taxon-name></italic>, dorsal habitus <bold>B</bold> <italic><tp:taxon-name>Crenulister grossus</tp:taxon-name></italic>, ventral habitus <bold>C</bold> <italic><tp:taxon-name>Crenulister spinipes</tp:taxon-name></italic>, dorsal habitus <bold>D</bold> <italic><tp:taxon-name>Crenulister spinipes</tp:taxon-name></italic>, pygidia, posterior view <bold>E</bold> <italic><tp:taxon-name>Crenulister seriatus</tp:taxon-name></italic>, dorsal habitus <bold>F</bold> <italic><tp:taxon-name>Crenulister seriatus</tp:taxon-name></italic>, ventral habitus <bold>G</bold> <italic><tp:taxon-name>Crenulister seriatus</tp:taxon-name></italic>, pronotum <bold>H</bold> <italic><tp:taxon-name>Crenulister seriatus</tp:taxon-name></italic>, pygidia, posterior view.</p></caption><graphic xmlns:xlink="http://www.w3.org/1999/xlink" xlink:href="ZooKeys-381-011-g022.jpg" position="float" orientation="portrait" xlink:type="simple"/></fig><fig id="F20" position="float" orientation="portrait"><label>Figure 20.</label><caption><p><italic><tp:taxon-name>Crenulister grossus</tp:taxon-name></italic>, male genitalia. <bold>A</bold> 8<sup>th</sup> tergite <bold>B</bold> 8<sup>th</sup> sternite <bold>C</bold> 9<sup>th</sup> and 10<sup>th</sup> tergites <bold>D</bold> 9<sup>th</sup> sternite <bold>E</bold> Aedeagus, dorsal view <bold>F</bold> Aedeagus, lateral view.</p></caption><graphic xmlns:xlink="http://www.w3.org/1999/xlink" xlink:href="ZooKeys-381-011-g023.jpg" position="float" orientation="portrait" xlink:type="simple"/></fig></tp:treatment-sec></tp:taxon-treatment>
