# Supplementary material for: New genera and species of Neotropical Exosternini (Coleoptera, Histeridae)
Source: Zookeys. 2014 Feb 18;(381):11–78. doi: 10.3897/zookeys.381.6772 (PMC3950425; doi:10.3897/zookeys.381.6772)
Supplement: XML Treatment for Crenulister spinipes [file zookeys.381.6772-treatment24.xml]

<!DOCTYPE tp:taxon-treatment
  PUBLIC "-//TaxonX//DTD Taxonomic Treatment Publishing DTD v0 20100105//EN" "tax-treatment-NSO.dtd">
<tp:taxon-treatment xmlns:tp="http://www.plazi.org/taxpub"><tp:treatment-meta><mixed-citation publication-type="journal"><person-group><name><surname>Caterino</surname><given-names>Michael S.</given-names></name><name><surname>Tishechkin</surname><given-names>Alexey K.</given-names></name></person-group><article-title>New genera and species of Neotropical Exosternini (Coleoptera, Histeridae)</article-title><source>Zookeys</source><day>18</day><month>2</month><year>2014</year><volume>2014</volume><issue>381</issue><fpage>11</fpage><lpage>78</lpage><pub-id pub-id-type="doi">10.3897/zookeys.381.6772</pub-id></mixed-citation></tp:treatment-meta><tp:nomenclature><tp:taxon-name>
                        <tp:taxon-name-part taxon-name-part-type="genus">Crenulister</tp:taxon-name-part>
                        <tp:taxon-name-part taxon-name-part-type="species">spinipes</tp:taxon-name-part>
                        <object-id xmlns:xlink="http://www.w3.org/1999/xlink" content-type="zoobank" xlink:type="simple">http://zoobank.org/B93E12E9-34CC-4548-80C7-4A68545CCF94</object-id>
                        <object-id xmlns:xlink="http://www.w3.org/1999/xlink" xlink:type="simple">http://species-id.net/wiki/Crenulister_spinipes</object-id>
                    </tp:taxon-name><tp:taxon-status xmlns:xlink="http://www.w3.org/1999/xlink" xlink:type="simple">sp. n.</tp:taxon-status><xref ref-type="fig" rid="F19">Figs 19C–D</xref><xref ref-type="fig" rid="F4m">, Map 4</xref></tp:nomenclature><tp:treatment-sec sec-type="Type locality"><title>Type locality.</title><p>FRENCH GUIANA: Réserve des Nouragues [<named-content xmlns:xlink="http://www.w3.org/1999/xlink" content-type="dwc:verbatimCoordinates" xlink:type="simple">4.038°N, 52.673°W</named-content>].</p><!--PageBreak--></tp:treatment-sec><tp:treatment-sec sec-type="Type material"><title>Type material.</title><p><bold>Holotype female:</bold> “<bold>GUYANE FRANÇAISE:</bold> Régina, Réserve des Nouragues, <named-content xmlns:xlink="http://www.w3.org/1999/xlink" content-type="dwc:verbatimCoordinates" xlink:type="simple">4°2.27'N, 52°40.35'W</named-content>, Piége d’interception, 28 Jan 2010. SEAG leg.” / “Caterino/Tishechkin <tp:taxon-name>Exosternini</tp:taxon-name> Voucher EXO-00181” (MNHN). <bold>Paratypes</bold> (2): 1: Belvèdére de Saül, point de vue, <named-content xmlns:xlink="http://www.w3.org/1999/xlink" content-type="dwc:verbatimCoordinates" xlink:type="simple">3°1'22"N, 53°12'34"W</named-content>, 4.i.2011, FIT, SEAG (CHND); 1: Montagne des Chevaux, <named-content xmlns:xlink="http://www.w3.org/1999/xlink" content-type="dwc:verbatimCoordinates" xlink:type="simple">4°43'N, 52°24'W</named-content>, 26.xii.2008, FIT, SEAG (FMNH)</p></tp:treatment-sec><tp:treatment-sec sec-type="Diagnostic description"><title>Diagnostic description.</title><p>Length: 2.4–2.6 mm, width: 2.2–2.4 mm; as for generic description with the following diagnostic characters: body rufobrunneus, elongate ovoid, moderately convex; frontal stria fine but complete across middle, frontal disk rather strongly depressed, with sparse secondary punctures rather evenly distributed on frons and epistoma; epistoma with oblique lateral ridges delimiting median depression bearing faint traces of striae basally; labrum about 4× wider than long, apical margin shallowly, broadly emarginate; pronotum with gland opening track extending posterad just beyond midpoint, with 3-4 openings along its length; pronotal sides moderately explanate along very weakly crenulate lateral submarginal stria; pronotal disk with numerous, large secondary punctures in basal third, most strongly concentrated at middle, sides largely smooth; prescutellar impression not evident; elytron with one complete, crenulate epipleural stria and second incomplete stria closer to margin in posterior half, all dorsal striae complete, moderately coarsely impressed, appearing chain-like; elytral intervals sparsely, irregularly punctate, most intervals with 12–18 punctures; prosternal keel with complete, narrowly anteriorly united carinal striae; prosternal lobe with marginal stria present only at middle; mesoventrite with marginal stria weakly crenulate, mesometaventral stria similarly so, subangulately arched forward just beyond mesoventral midpoint; postmesocoxal stria slightly recurved anterad around mesocoxa but ending short of mesepimeron; lateral metaventral stria crenulate, reaching middle of metacoxa; mesoventrite entirely and more or less uniformly coarsely punctate; metepisternal punctures coalescing into a short longitudinal stria; punctures of 1<sup>st</sup> abdominal ventrite mostly uniform, slightly obliquely elongate posterad metacoxa, transversely elongate along posterior margin, intermittently coalesced into marginal strioles, as are those of ventrites 2–4; protibia 7–8-spined, with marginal dentation very weakly developed; meso- and metatibiae with 4–5 spines each, mainly in apical half; propygidium with secondary punctures shallow, sparse, separated by 1–2× their diameters throughout; propygidial gland opening associated with weak oblique striole in anterior corners; pygidial punctation sparse, punctures slightly smaller than those of propygidium, more or less uniformly separated by 2–3× their diameters throughout; pygidial gland openings evident at sides about one-fourth from base, marginal striae present along sides, broadly interrupted at apex. Male: not known.</p></tp:treatment-sec><tp:treatment-sec sec-type="Remarks"><title>Remarks.</title><p>This species and <italic><tp:taxon-name>Crenulister grossus</tp:taxon-name></italic> are very similar and evidently closely related. The smaller size, less coarsely impressed elytral striae (<xref ref-type="fig" rid="F19">Fig. 19C</xref>), and semistriate metepisternum, abdominal ventrites and propygidium (<xref ref-type="fig" rid="F19">Fig. 19D</xref>) will distinguish this species readily. Although both are larger than average for the genus, <italic><tp:taxon-name>Crenulister grossus</tp:taxon-name></italic> is still markedly larger.</p></tp:treatment-sec><tp:treatment-sec sec-type="Etymology"><title>Etymology.</title><p>The name of this species refers to its conspicuously spinose protibiae.</p><!--PageBreak--></tp:treatment-sec><tp:treatment-sec><!--Section generated to contain objects referenced in tp:taxon-treatment.--><fig id="F19" position="float" orientation="portrait"><label>Figure 19.</label><caption><p><italic><tp:taxon-name>Crenulister</tp:taxon-name></italic> spp. <bold>A</bold> <italic><tp:taxon-name>Crenulister grossus</tp:taxon-name></italic>, dorsal habitus <bold>B</bold> <italic><tp:taxon-name>Crenulister grossus</tp:taxon-name></italic>, ventral habitus <bold>C</bold> <italic><tp:taxon-name>Crenulister spinipes</tp:taxon-name></italic>, dorsal habitus <bold>D</bold> <italic><tp:taxon-name>Crenulister spinipes</tp:taxon-name></italic>, pygidia, posterior view <bold>E</bold> <italic><tp:taxon-name>Crenulister seriatus</tp:taxon-name></italic>, dorsal habitus <bold>F</bold> <italic><tp:taxon-name>Crenulister seriatus</tp:taxon-name></italic>, ventral habitus <bold>G</bold> <italic><tp:taxon-name>Crenulister seriatus</tp:taxon-name></italic>, pronotum <bold>H</bold> <italic><tp:taxon-name>Crenulister seriatus</tp:taxon-name></italic>, pygidia, posterior view.</p></caption><graphic xmlns:xlink="http://www.w3.org/1999/xlink" xlink:href="ZooKeys-381-011-g022.jpg" position="float" orientation="portrait" xlink:type="simple"/></fig><fig id="F4m" position="float" orientation="portrait"><label>Map 4.</label><caption><p>Specimen records of <italic><tp:taxon-name>Crenulister</tp:taxon-name></italic> spp.</p></caption><graphic xmlns:xlink="http://www.w3.org/1999/xlink" xlink:href="ZooKeys-381-011-g024.jpg" position="float" orientation="portrait" xlink:type="simple"/></fig></tp:treatment-sec></tp:taxon-treatment>
