# Supplementary material for: New genera and species of Neotropical Exosternini (Coleoptera, Histeridae)
Source: Zookeys. 2014 Feb 18;(381):11–78. doi: 10.3897/zookeys.381.6772 (PMC3950425; doi:10.3897/zookeys.381.6772)
Supplement: XML Treatment for Crenulister paucitans [file zookeys.381.6772-treatment26.xml]

<!DOCTYPE tp:taxon-treatment
  PUBLIC "-//TaxonX//DTD Taxonomic Treatment Publishing DTD v0 20100105//EN" "tax-treatment-NSO.dtd">
<tp:taxon-treatment xmlns:tp="http://www.plazi.org/taxpub"><tp:treatment-meta><mixed-citation publication-type="journal"><person-group><name><surname>Caterino</surname><given-names>Michael S.</given-names></name><name><surname>Tishechkin</surname><given-names>Alexey K.</given-names></name></person-group><article-title>New genera and species of Neotropical Exosternini (Coleoptera, Histeridae)</article-title><source>Zookeys</source><day>18</day><month>2</month><year>2014</year><volume>2014</volume><issue>381</issue><fpage>11</fpage><lpage>78</lpage><pub-id pub-id-type="doi">10.3897/zookeys.381.6772</pub-id></mixed-citation></tp:treatment-meta><tp:nomenclature><tp:taxon-name>
                        <tp:taxon-name-part taxon-name-part-type="genus">Crenulister</tp:taxon-name-part>
                        <tp:taxon-name-part taxon-name-part-type="species">paucitans</tp:taxon-name-part>
                        <object-id xmlns:xlink="http://www.w3.org/1999/xlink" content-type="zoobank" xlink:type="simple">http://zoobank.org/CDD37AA2-5C9E-485F-BF2D-6C45BF1BE97A</object-id>
                        <object-id xmlns:xlink="http://www.w3.org/1999/xlink" xlink:type="simple">http://species-id.net/wiki/Crenulister_paucitans</object-id>
                    </tp:taxon-name><tp:taxon-status xmlns:xlink="http://www.w3.org/1999/xlink" xlink:type="simple">sp. n.</tp:taxon-status><xref ref-type="fig" rid="F22">Fig. 22</xref><xref ref-type="fig" rid="F4m">, Map 4</xref></tp:nomenclature><tp:treatment-sec sec-type="Type locality"><title>Type locality.</title><p>BRAZIL: Pará: Tucuruí [<named-content xmlns:xlink="http://www.w3.org/1999/xlink" content-type="dwc:verbatimCoordinates" xlink:type="simple">3.75°S, 49.67°W</named-content>].</p></tp:treatment-sec><tp:treatment-sec sec-type="Type material"><title>Type material.</title><p><bold>Holotype female:</bold> “<bold>BRASIL:</bold> <bold>Pará:</bold> Tucuruí, <named-content xmlns:xlink="http://www.w3.org/1999/xlink" content-type="dwc:verbatimCoordinates" xlink:type="simple">3°45'S, 49°40'W</named-content>. Piège d’interception. 27.x-9.xi. 1985” / “Caterino/Tishechkin <tp:taxon-name>Exosternini</tp:taxon-name> Voucher EXO-00180” (UFPR).</p></tp:treatment-sec><tp:treatment-sec sec-type="Diagnostic description"><title>Diagnostic description.</title><p>Length: 3.1 mm, width: 2.6 mm; as for generic description with the following diagnostic characters: body rufobrunneus, elongate ovoid, <!--PageBreak-->moderately convex; frontal stria fine, very narrowly interrupted at middle, frontal disk moderately depressed, with very sparse secondary punctures barely larger than background punctation; epistoma with weak lateral ridges delimiting median depression; labrum about 4× wider than long, apical margin more or less straight across; pronotum with gland opening track extending posterad to about midpoint, with 3 openings lying within weak striole in its posterior half; pronotal sides explanate along crenulate lateral submarginal stria; pronotal disk with secondary punctures restricted to basal margin, the smallest barely extending beyond the basal fourth, sides largely smooth; prescutellar impression not evident; elytron with one complete, crenulate epipleural stria and posterior fragments of second incomplete stria closer to margin, all dorsal striae complete, moderately coarsely impressed, appearing chain-like; elytral intervals very sparsely, irregularly punctate, most intervals with 8-12 small punctures; prosternal keel with complete carinal striae slightly separated anteriorly; prosternal lobe slightly deflexed, with marginal stria present only at middle; mesoventrite with marginal stria smooth, mesometaventral stria crenulate, subangulately arched forward just to about mesoventral midpoint; postmesocoxal stria slightly recurved anterad around mesocoxa, but ending short of mesepimeron; lateral metaventral stria weakly crenulate, reaching middle of metacoxa; metaventrite with secondary punctures larger and denser in posterior half; metepisternal punctures not coalesced into a short stria; lateral stria of 1<sup>st</sup> abdominal ventrite well impressed along inner edge of metacoxa, with a separate transverse striole behind metacoxa; punctures of 1<sup>st</sup> abdominal ventrite rather small, finer and sparser posterad, slightly obliquely elongate posterad metacoxa, transversely elongate along posterior margin, intermittently coalesced into marginal strioles, as are those of ventrites 2-4; protibia 7-8-spined, with marginal dentation weakly developed; mesotibia with 6 spines along margin, metatibia with 4 spines, mainly in apical half; propygidium with secondary punctures shallow, sparse, separated by 1-3× their diameters throughout; propygidial disk lacking anterolateral strioles; pygidial punctation very sparse and fine, almost obsolete along midline; pygidial gland openings slightly tuberculate, evident near sides about one-fifth from base; pygidial margin lacking striae. Male: not known.</p></tp:treatment-sec><tp:treatment-sec sec-type="Remarks"><title>Remarks.</title><p>Given the existence of only a single specimen, it seems likely that many apparently distinct features may become less so in light of individual variation. How<!--PageBreak-->ever, this species can generally be distinguished by the strong limitation of pronotal punctures to the basal fourth (<xref ref-type="fig" rid="F22">Fig. 22A</xref>), the association of the pronotal gland openings with a distinct longitudinal striole, the diminished punctation in the anterior half of the metaventral disk, and the lack of marginal pygidial stria (<xref ref-type="fig" rid="F22">Fig. 22B</xref>).</p><fig id="F22" position="float" orientation="portrait"><label>Figure 22.</label><caption><p><italic><tp:taxon-name>Crenulister paucitans</tp:taxon-name></italic>. <bold>A</bold> Dorsal habitus <bold>B</bold> Pygidium, posterior view.</p></caption><graphic xmlns:xlink="http://www.w3.org/1999/xlink" xlink:href="ZooKeys-381-011-g026.jpg" position="float" orientation="portrait" xlink:type="simple"/></fig></tp:treatment-sec><tp:treatment-sec sec-type="Etymology"><title>Etymology.</title><p>The name of this species refers to the relative paucity of punctures in the elytral interstriae.</p></tp:treatment-sec><tp:treatment-sec><!--Section generated to contain objects referenced in tp:taxon-treatment.--><fig id="F4m" position="float" orientation="portrait"><label>Map 4.</label><caption><p>Specimen records of <italic><tp:taxon-name>Crenulister</tp:taxon-name></italic> spp.</p></caption><graphic xmlns:xlink="http://www.w3.org/1999/xlink" xlink:href="ZooKeys-381-011-g024.jpg" position="float" orientation="portrait" xlink:type="simple"/></fig></tp:treatment-sec></tp:taxon-treatment>
