# Supplementary material for: New genera and species of Neotropical Exosternini (Coleoptera, Histeridae)
Source: Zookeys. 2014 Feb 18;(381):11–78. doi: 10.3897/zookeys.381.6772 (PMC3950425; doi:10.3897/zookeys.381.6772)
Supplement: XML Treatment for Crenulister explanatus [file zookeys.381.6772-treatment29.xml]

<!DOCTYPE tp:taxon-treatment
  PUBLIC "-//TaxonX//DTD Taxonomic Treatment Publishing DTD v0 20100105//EN" "tax-treatment-NSO.dtd">
<tp:taxon-treatment xmlns:tp="http://www.plazi.org/taxpub"><tp:treatment-meta><mixed-citation publication-type="journal"><person-group><name><surname>Caterino</surname><given-names>Michael S.</given-names></name><name><surname>Tishechkin</surname><given-names>Alexey K.</given-names></name></person-group><article-title>New genera and species of Neotropical Exosternini (Coleoptera, Histeridae)</article-title><source>Zookeys</source><day>18</day><month>2</month><year>2014</year><volume>2014</volume><issue>381</issue><fpage>11</fpage><lpage>78</lpage><pub-id pub-id-type="doi">10.3897/zookeys.381.6772</pub-id></mixed-citation></tp:treatment-meta><tp:nomenclature><tp:taxon-name>
                        <tp:taxon-name-part taxon-name-part-type="genus">Crenulister</tp:taxon-name-part>
                        <tp:taxon-name-part taxon-name-part-type="species">explanatus</tp:taxon-name-part>
                        <object-id xmlns:xlink="http://www.w3.org/1999/xlink" content-type="zoobank" xlink:type="simple">http://zoobank.org/4E3D496A-4682-430E-873A-EE533BD83C3E</object-id>
                        <object-id xmlns:xlink="http://www.w3.org/1999/xlink" xlink:type="simple">http://species-id.net/wiki/Crenulister_explanatus</object-id>
                    </tp:taxon-name><tp:taxon-status xmlns:xlink="http://www.w3.org/1999/xlink" xlink:type="simple">sp. n.</tp:taxon-status><xref ref-type="fig" rid="F23">Figs 23B</xref><xref ref-type="fig" rid="F25">, 25B–D</xref><xref ref-type="fig" rid="F5m">, Map 5</xref></tp:nomenclature><tp:treatment-sec sec-type="Type locality"><title>Type locality.</title><p>ECUADOR: Orellana, Yasuní Research Station [<named-content xmlns:xlink="http://www.w3.org/1999/xlink" content-type="dwc:verbatimCoordinates" xlink:type="simple">0.674°S, 76.398°W</named-content>].</p></tp:treatment-sec><tp:treatment-sec sec-type="Type material"><title>Type material.</title><p><bold>Holotype male:</bold> “<bold>ECUADOR:</bold> Napo, mid.Rio Tiputini, Yasuní Res. Stn. <named-content xmlns:xlink="http://www.w3.org/1999/xlink" content-type="dwc:verbatimCoordinates" xlink:type="simple">0°40.5'S, 76°24'W</named-content>, FIT#1, 23-30 Jun 1999. AKT#032, C.Carlton &amp; A.Tishechkin” / “LSAM0045737” (FMNH).</p></tp:treatment-sec><tp:treatment-sec sec-type="Other material"><title>Other material.</title><p>1: same locality as type, 26.vii–4.viii.1999 (LSAM); 1: <bold>PERU:</bold> <bold>Junin</bold>, ~16km NW Satipo, Rio Venado, <named-content xmlns:xlink="http://www.w3.org/1999/xlink" content-type="dwc:verbatimCoordinates" xlink:type="simple">11°11.677'S, 74°46.137'W</named-content>, 1150m, 3-8.iii.2010, A.V. Petrov (LSAM).</p></tp:treatment-sec><tp:treatment-sec sec-type="Diagnostic description"><title>Diagnostic description.</title><p>Length: 1.8–2.1 mm, width: 1.6–1.9 mm; as for generic description with the following diagnostic characters: body rufescent, elongate ovoid, subdepressed; frontal stria fine, complete, frontal disk moderately depressed, frontal stria fine, complete, disk with few rather conspicuous secondary punctures against fine background punctation; epistoma with rather well-developed lateral and anterior marginal striae; labrum about 4× wider than long, apical margin subtruncate; pronotum with single median gland opening about one-third from anterior margin; pronotal sides with fine, slightly raised lateral submarginal stria; secondary punctures of pronotal disk small, sparse, slightly larger and denser in basal third; prescutellar impression small but distinct; elytron with single, complete, crenulate epipleural stria; subhumeral and dorsal striae 1-4 complete, 4<sup>th</sup> weakly arched to the sutural at base, 5<sup>th</sup> stria barely abbreviated basally, sutural stria largely obsolete in basal fourth, may be represented by few serial punctures, all striae shallowly but coarsely impressed; inner elytral interstriae irregularly, sparsely punctate, with 8-10 punctures, fewer in outer intervals; prosternal keel acutely but not too deeply emarginate at base, with carinal striae narrowly united anteriorly; prosternal lobe weakly deflexed, marginal stria present only at middle; mesoventrite with marginal stria fine, mesometaventral stria crenulate, subangulate to basal third of mesoventrite; postmesocoxal stria recurved anterad around mesocoxa, reaching mesepimeron; lateral metaventral stria weakly crenulate, abbreviated in front of metacoxa; metaventral disk with secondary punctures smaller and sparser anteromedially; metepisternal punctures separate, not coalesced into a stria; lateral stria of 1<sup>st</sup> abdominal ventrite weakly impressed along inner edge of metacoxa; secondary punctures of median portion of 1<sup>st</sup> abdominal ventrite becoming obsolete in posterior half, with slightly oblique punctures toward sides behind metacoxa; punctures along posterior margins of ventrites 1-4 transversely elongate, intermittently coalesced into marginal strioles; protibia 5-6 spined, marginal dentation weakly developed; meso- and metatibia with 4-5 thin, elongate spines, mainly along apical half of margin; propygidium with secondary punctures shallow but rather large, uniformly separated by about half their diameters in basal half, sparser in posterior half; propygidial gland openings present in anterolateral corners; propygidial strioles absent; pygidium with few small secondary punctures, more conspicuous at sides; pygidial gland openings not evident; pygidial <!--PageBreak-->margin lacking striae. Male (<xref ref-type="fig" rid="F25">Fig. 25B–D</xref>): accessory sclerites weakly sclerotized, present; T8 with ventrolateral apodemes rather broad beneath, narrowing to apex; S8 with halves meeting only at basal corner, inner margins short and strongly divergent, with about 3 strong setae toward apex; T9 with apices subacute; T10 apically entire; S9 weakly emarginate, quadrate at base, apex narrowly and shallowly emarginate; tegmen widest near midpoint, apices only very narrowly separated, medioventral process produced beneath about one-third from base; median lobe about one-third tegmen length, basal piece nearly half tegmen length.</p></tp:treatment-sec><tp:treatment-sec sec-type="Remarks"><title>Remarks.</title><p>This species is closely related to the following, with simple pronotal gland openings, the elytral interstrial punctures largely restricted to the inner intervals, the postmesocoxal stria reaching the mesepimeron, and the metepisternum nonstriate. This species does not have the protibial margin appearing as strongly dentate, and has the sutural stria basally obsolete. The three specimens we assign to this species in fact vary considerably in size, coloration, and sculpturing, and we exclude two of them (females) from the type series due to associated uncertainty, regardless the fact that one is from the same locality as the holotype.</p><fig id="F25" position="float" orientation="portrait"><label>Figure 25.</label><caption><p><italic><tp:taxon-name>Crenulister</tp:taxon-name></italic> spp., male genitalia. <bold>A</bold> <italic><tp:taxon-name>Crenulister dentatus</tp:taxon-name></italic>, 9<sup>th</sup> tergite <bold>B</bold> <italic><tp:taxon-name>Crenulister explanatus</tp:taxon-name></italic>, 9<sup>th</sup> sternite <bold>C</bold> <italic><tp:taxon-name>Crenulister explanatus</tp:taxon-name></italic>, aedeagus, dorsal view <bold>D</bold> <italic><tp:taxon-name>Crenulister explanatus</tp:taxon-name></italic>, aedeagus, lateral view <bold>E</bold> <italic><tp:taxon-name>Crenulister umbrosus</tp:taxon-name></italic>, 9<sup>th</sup> sternite <bold>F</bold> <italic><tp:taxon-name>Crenulister umbrosus</tp:taxon-name></italic>, aedeagus, dorsal view <bold>G</bold> <italic><tp:taxon-name>Crenulister umbrosus</tp:taxon-name></italic>, aedeagus, lateral view <bold>H</bold> <italic><tp:taxon-name>Crenulister dentatus</tp:taxon-name></italic>, 9<sup>th</sup> sternite <bold>I</bold> <italic><tp:taxon-name>Crenulister dentatus</tp:taxon-name></italic>, aedeagus, dorsal view <bold>J</bold> <italic><tp:taxon-name>Crenulister dentatus</tp:taxon-name></italic>, aedeagus, lateral view.</p></caption><graphic xmlns:xlink="http://www.w3.org/1999/xlink" xlink:href="ZooKeys-381-011-g030.jpg" position="float" orientation="portrait" xlink:type="simple"/></fig></tp:treatment-sec><tp:treatment-sec sec-type="Etymology"><title>Etymology.</title><p>This species’ name refers to the slightly explanate lateral pronotal margins (<xref ref-type="fig" rid="F23">Fig. 23B</xref>).</p></tp:treatment-sec><tp:treatment-sec><!--Section generated to contain objects referenced in tp:taxon-treatment.--><fig id="F23" position="float" orientation="portrait"><label>Figure 23.</label><caption><p><italic><tp:taxon-name>Crenulister</tp:taxon-name></italic> spp. <bold>A</bold> <italic><tp:taxon-name>Crenulister impar</tp:taxon-name></italic>, dorsal habitus <bold>B</bold> <italic><tp:taxon-name>Crenulister explanatus</tp:taxon-name></italic>, dorsal habitus <bold>C</bold> <italic><tp:taxon-name>Crenulister dentatus</tp:taxon-name></italic>, dorsal habitus <bold>D</bold> <italic><tp:taxon-name>Crenulister dentatus</tp:taxon-name></italic>, prosternum and protibiae.</p></caption><graphic xmlns:xlink="http://www.w3.org/1999/xlink" xlink:href="ZooKeys-381-011-g028.jpg" position="float" orientation="portrait" xlink:type="simple"/></fig><fig id="F5m" position="float" orientation="portrait"><label>Map 5.</label><caption><p>Specimen records of <italic><tp:taxon-name>Crenulister</tp:taxon-name></italic> spp.</p></caption><graphic xmlns:xlink="http://www.w3.org/1999/xlink" xlink:href="ZooKeys-381-011-g027.jpg" position="float" orientation="portrait" xlink:type="simple"/></fig></tp:treatment-sec></tp:taxon-treatment>
