# Supplementary material for: New genera and species of Neotropical Exosternini (Coleoptera, Histeridae)
Source: Zookeys. 2014 Feb 18;(381):11–78. doi: 10.3897/zookeys.381.6772 (PMC3950425; doi:10.3897/zookeys.381.6772)
Supplement: XML Treatment for Crenulister simplex [file zookeys.381.6772-treatment31.xml]

<!DOCTYPE tp:taxon-treatment
  PUBLIC "-//TaxonX//DTD Taxonomic Treatment Publishing DTD v0 20100105//EN" "tax-treatment-NSO.dtd">
<tp:taxon-treatment xmlns:tp="http://www.plazi.org/taxpub"><tp:treatment-meta><mixed-citation publication-type="journal"><person-group><name><surname>Caterino</surname><given-names>Michael S.</given-names></name><name><surname>Tishechkin</surname><given-names>Alexey K.</given-names></name></person-group><article-title>New genera and species of Neotropical Exosternini (Coleoptera, Histeridae)</article-title><source>Zookeys</source><day>18</day><month>2</month><year>2014</year><volume>2014</volume><issue>381</issue><fpage>11</fpage><lpage>78</lpage><pub-id pub-id-type="doi">10.3897/zookeys.381.6772</pub-id></mixed-citation></tp:treatment-meta><tp:nomenclature><tp:taxon-name>
                        <tp:taxon-name-part taxon-name-part-type="genus">Crenulister</tp:taxon-name-part>
                        <tp:taxon-name-part taxon-name-part-type="species">simplex</tp:taxon-name-part>
                        <object-id xmlns:xlink="http://www.w3.org/1999/xlink" content-type="zoobank" xlink:type="simple">http://zoobank.org/66B616D7-522B-4429-9821-8A956025C163</object-id>
                        <object-id xmlns:xlink="http://www.w3.org/1999/xlink" xlink:type="simple">http://species-id.net/wiki/Crenulister_simplex</object-id>
                    </tp:taxon-name><tp:taxon-status xmlns:xlink="http://www.w3.org/1999/xlink" xlink:type="simple">sp. n.</tp:taxon-status><xref ref-type="fig" rid="F26">Figs 26</xref><xref ref-type="fig" rid="F27">–27</xref><xref ref-type="fig" rid="F5m">, Map 5</xref></tp:nomenclature><tp:treatment-sec sec-type="Type locality"><title>Type locality.</title><p>BOLIVIA: Cochabamba, Valle de Sajta Biological Station [<named-content xmlns:xlink="http://www.w3.org/1999/xlink" content-type="dwc:verbatimCoordinates" xlink:type="simple">17.1092°S, 64.7978°W</named-content>].</p></tp:treatment-sec><tp:treatment-sec sec-type="Type material"><title>Type material.</title><p><bold>Holotype male:</bold> “BOLIVIA: Cochabamba, Cochabamba, 67.5km NE, Est. Biol. Valle del Sajita[sic], Univ. de San Simon, 300m, <named-content xmlns:xlink="http://www.w3.org/1999/xlink" content-type="dwc:verbatimCoordinates" xlink:type="simple">17°6'33"S, 64°47'52"W</named-content>, 9-13 FEB 1999, R.Hanley, BOL1H99 078, ex. flight intercept trap” / “SM0159345, KUNHM-ENT [barcode label]” (SEMC). <bold>Paratype</bold> (1): <bold>BOLIVIA:</bold> <bold>Santa Cruz</bold>, 4-5km SSE Buena Vista, Hotel Flora y Fauna, <named-content xmlns:xlink="http://www.w3.org/1999/xlink" content-type="dwc:verbatimCoordinates" xlink:type="simple">17°29'S, 63°33'W</named-content>, FIT, 29.iv-6.v.2004, A.R. Cline (LSAM).</p></tp:treatment-sec><tp:treatment-sec sec-type="Diagnostic description"><title>Diagnostic description.</title><p>Length: 1.7–1.8 mm, width: 1.5–1.6 mm; as for generic description with the following diagnostic characters: body rufescent, elongate ovoid, subdepressed; frontal stria fine, complete or narrowly interrupted, frontal disk moderately depressed, with relatively dense punctation consisting of ground punctation and barely larger secondary punctation; epistoma with lateral ridges delimiting median depression bearing weak lateral striae basally; labrum about 4× wider than long, apical margin weakly emarginate; pronotum with gland opening track not quite reaching midline, with 2 openings lying within the impunctate track; pronotal sides weakly explanate, particularly in front; lateral submarginal stria fine, subcarinate, merging with margin just behind anterior corner; pronotal disk with secondary punctures very small and sparse, most evident along basal margin, almost indistinguishable from background punctation elsewhere; weak prescutellar impression present; elytron with one complete, crenulate epipleural stria rather distant from margin, especially posteriorly, both subhumeral striae and dorsal striae 1–4 complete, 5<sup>th</sup> and sutural striae obsolete in basal third, striae shallowly but coarsely impressed; elytral intervals very sparsely, irregularly punctate, inner intervals with 2–6 very small secondary punctures; prosternal keel deeply emarginate at base, carinal striae slightly abbreviated, divergent anteriorly, not connected; prosternal lobe slightly deflexed, marginal stria present only at middle; mesoventrite with marginal stria fine, not crenulate, mesometaventral stria crenulate, angulately arched forward just short of mesoventral midpoint; postmesocoxal stria recurved anterad around mesocoxa to mesepimeron; lateral metaventral stria rather fine, only weakly crenulate, ending short of metacoxa; metaventral disk with secondary punctures almost obsolete in anterior half and along midline, coarser posterolaterally; metepisternal punctures coalesced into a short stria; lateral stria of 1<sup>st</sup> abdominal ventrite finely impressed, oblique along inner edge of metacoxa, curving <!--PageBreak-->laterad behind metacoxa; secondary punctures of median portion of 1<sup>st</sup> abdominal ventrite largely restricted to basal third, with slightly oblique punctures toward sides behind metacoxa; punctures along posterior margins of ventrites 1–4 transversely elongate, intermittently coalesced into marginal strioles; protibia ~6-spined, with marginal <!--PageBreak-->dentation weakly developed; meso- and metatibia with thin, elongate spines, mainly along apical half of margin; propygidium with secondary punctures shallow but rather large, separated by 1–2× their diameters in basal half, smaller and sparser apically; propygidial gland openings present just mediad lateral corners, nearly one-half behind anterior margin, propygidial strioles absent; pygidium lacking secondary punctation; pygidial gland openings slightly tuberculate, evident near sides about one-fourth from base; pygidial margin with striae along most of apical two-thirds, but interrupted at apex. Male (<xref ref-type="fig" rid="F27">Fig. 27</xref>): accessory sclerites reduced, vestigial; T8 with ventrolateral apodemes slightly narrowed ventrally; S8 with halves meeting only at basal corner, inner margins short and strongly divergent, apices narrow, with three strong setae; T9 with apices subacute; T10 apex entire; S9 widened to bulbous, emarginate base, apex narrowly and deeply emarginate; tegmen widening slightly from base just beyond middle, narrowed to apex, apices narrowly separated, medioventral process produced beneath about one-third from base; median lobe about one-fourth tegmen length, basal piece about one-third tegmen length.</p></tp:treatment-sec><tp:treatment-sec sec-type="Remarks"><title>Remarks.</title><p>The basally obsolete 5<sup>th</sup> and sutural striae (<xref ref-type="fig" rid="F26">Fig. 26A</xref>) in this species are largely adequate to distinguish it. The only other species in the genus with basally weakened striae (<italic><tp:taxon-name>Crenulister explanatus</tp:taxon-name></italic>) has the pronotum and elytral interstriae much more conspicuously punctate. Both are very weakly and finely punctate in this species.</p><fig id="F26" position="float" orientation="portrait"><label>Figure 26.</label><caption><p><italic><tp:taxon-name>Crenulister simplex</tp:taxon-name></italic>. <bold>A</bold> Dorsal habitus <bold>B</bold> Ventral habitus.</p></caption><graphic xmlns:xlink="http://www.w3.org/1999/xlink" xlink:href="ZooKeys-381-011-g031.jpg" position="float" orientation="portrait" xlink:type="simple"/></fig><fig id="F27" position="float" orientation="portrait"><label>Figure 27.</label><caption><p><italic><tp:taxon-name>Crenulister simplex</tp:taxon-name></italic>, male genitalia. <bold>A</bold> 8<sup>th</sup> tergite <bold>B</bold> 8<sup>th</sup> sternite <bold>C</bold> 9<sup>th</sup> and 10<sup>th</sup> tergites <bold>D</bold> 9<sup>th</sup> sternite <bold>E</bold> Aedeagus, dorsal view <bold>F</bold> Aedeagus, lateral view.</p></caption><graphic xmlns:xlink="http://www.w3.org/1999/xlink" xlink:href="ZooKeys-381-011-g032.jpg" position="float" orientation="portrait" xlink:type="simple"/></fig></tp:treatment-sec><tp:treatment-sec sec-type="Etymology"><title>Etymology.</title><p>This species’ name refers to its relatively impunctate, simple external sculpturing.</p></tp:treatment-sec><tp:treatment-sec><!--Section generated to contain objects referenced in tp:taxon-treatment.--><fig id="F5m" position="float" orientation="portrait"><label>Map 5.</label><caption><p>Specimen records of <italic><tp:taxon-name>Crenulister</tp:taxon-name></italic> spp.</p></caption><graphic xmlns:xlink="http://www.w3.org/1999/xlink" xlink:href="ZooKeys-381-011-g027.jpg" position="float" orientation="portrait" xlink:type="simple"/></fig></tp:treatment-sec></tp:taxon-treatment>
